# Supplementary material for: Thirty-two new and noteworthy floristic records from north-eastern Greece
Source: Biodivers Data J. 2022 Apr 21;10:e81817. doi: 10.3897/BDJ.10.e81817 (PMC9050803; doi:10.3897/BDJ.10.e81817)
Supplement: XML Treatment for Anthericum ramosum [file BDJ.10.e81817-treatment1.xml]

<!DOCTYPE tp:taxon-treatment
  PUBLIC "-//TaxonX//DTD Taxonomic Treatment Publishing DTD v0 20100105//EN" "tax-treatment-NSO.dtd">
<tp:taxon-treatment xmlns:tp="http://www.plazi.org/taxpub"><tp:treatment-meta><mixed-citation publication-type="journal"><person-group><name><surname>Doumas</surname><given-names>Panayiotis</given-names></name><name><surname>Goula</surname><given-names>Katerina</given-names></name><name><surname>Constantinidis</surname><given-names>Theophanis</given-names></name></person-group><article-title>Thirty-two new and noteworthy floristic records from north-eastern Greece</article-title><source>Biodivers Data J</source><day>21</day><month>04</month><year>2022</year><volume>10</volume><pub-id pub-id-type="doi">10.3897/BDJ.10.e81817</pub-id></mixed-citation></tp:treatment-meta><tp:nomenclature><tp:taxon-name>
            <object-id xmlns:xlink="http://www.w3.org/1999/xlink" content-type="arpha" xlink:type="simple">670C062B-2777-5AC1-8A1C-3C10E5FD2663</object-id>
            <tp:taxon-name-part taxon-name-part-type="genus">Anthericum</tp:taxon-name-part>
            <tp:taxon-name-part taxon-name-part-type="species">ramosum</tp:taxon-name-part>
          </tp:taxon-name><tp:taxon-authority>L.</tp:taxon-authority><tp:nomenclature-citation-list><tp:nomenclature-citation><tp:taxon-name>
                <tp:taxon-name-part taxon-name-part-type="genus" reg="Anthericum">Anthericum</tp:taxon-name-part>
                <tp:taxon-name-part taxon-name-part-type="species" reg="ramosum">ramosum</tp:taxon-name-part>
              </tp:taxon-name><comment> L. in Sp. Pl. 1: 310 (1753)</comment></tp:nomenclature-citation></tp:nomenclature-citation-list></tp:nomenclature><tp:treatment-sec sec-type="materials"><title>Materials</title><list list-type="alpha-lower" list-content="occurrences"><list-item><p><bold>Type status:</bold> <named-content xmlns:xlink="http://www.w3.org/1999/xlink" content-type="dwc:typeStatus" xlink:type="simple">Other material</named-content>. <bold>Occurrence:</bold> recordedBy: <named-content xmlns:xlink="http://www.w3.org/1999/xlink" content-type="dwc:recordedBy" xlink:type="simple">K. Goula &amp; N.A. Katsaros</named-content>; <bold>Taxon:</bold> scientificName: <named-content xmlns:xlink="http://www.w3.org/1999/xlink" content-type="dwc:scientificName" xlink:type="simple"><italic><tp:taxon-name><tp:taxon-name-part taxon-name-part-type="genus" reg="Anthericum">Anthericum</tp:taxon-name-part><tp:taxon-name-part taxon-name-part-type="species" reg="ramosum">ramosum</tp:taxon-name-part></tp:taxon-name></italic></named-content>; family: <named-content xmlns:xlink="http://www.w3.org/1999/xlink" content-type="dwc:family" xlink:type="simple"><tp:taxon-name><tp:taxon-name-part taxon-name-part-type="family">Anthericaceae</tp:taxon-name-part></tp:taxon-name></named-content>; genus: <named-content xmlns:xlink="http://www.w3.org/1999/xlink" content-type="dwc:genus" xlink:type="simple"><tp:taxon-name><tp:taxon-name-part taxon-name-part-type="genus">Anthericum</tp:taxon-name-part></tp:taxon-name></named-content>; specificEpithet: <named-content xmlns:xlink="http://www.w3.org/1999/xlink" content-type="dwc:specificEpithet" xlink:type="simple"><italic><tp:taxon-name><tp:taxon-name-part taxon-name-part-type="genus" reg="Anthericum"/><tp:taxon-name-part taxon-name-part-type="species" reg="ramosum">ramosum</tp:taxon-name-part></tp:taxon-name></italic></named-content>; taxonRank: <named-content xmlns:xlink="http://www.w3.org/1999/xlink" content-type="dwc:taxonRank" xlink:type="simple">species</named-content>; <bold>Location:</bold> continent: <named-content xmlns:xlink="http://www.w3.org/1999/xlink" content-type="dwc:continent" xlink:type="simple">Europe</named-content>; country: <named-content xmlns:xlink="http://www.w3.org/1999/xlink" content-type="dwc:country" xlink:type="simple">Greece</named-content>; stateProvince: <named-content xmlns:xlink="http://www.w3.org/1999/xlink" content-type="dwc:stateProvince" xlink:type="simple">Nomos Dramas</named-content>; verbatimLocality: <named-content xmlns:xlink="http://www.w3.org/1999/xlink" content-type="dwc:verbatimLocality" xlink:type="simple">Mt. Orvilos, 2 km NE of Katafito Village</named-content>; verbatimElevation: <named-content xmlns:xlink="http://www.w3.org/1999/xlink" content-type="dwc:verbatimElevation" xlink:type="simple">860 m</named-content>; verbatimLatitude: <named-content xmlns:xlink="http://www.w3.org/1999/xlink" content-type="dwc:verbatimLatitude" xlink:type="simple">41°21′</named-content>; verbatimLongitude: <named-content xmlns:xlink="http://www.w3.org/1999/xlink" content-type="dwc:verbatimLongitude" xlink:type="simple">23°42′</named-content>; <bold>Identification:</bold> identifiedBy: <named-content xmlns:xlink="http://www.w3.org/1999/xlink" content-type="dwc:identifiedBy" xlink:type="simple">K. Goula &amp; Th. Constantinidis</named-content>; <bold>Event:</bold> eventDate: <named-content xmlns:xlink="http://www.w3.org/1999/xlink" content-type="dwc:eventDate" xlink:type="simple">4 August 2021</named-content>; habitat: <named-content xmlns:xlink="http://www.w3.org/1999/xlink" content-type="dwc:habitat" xlink:type="simple">rocky, calcareous slope</named-content>; <bold>Record Level:</bold> collectionID: <named-content xmlns:xlink="http://www.w3.org/1999/xlink" content-type="dwc:collectionID" xlink:type="simple">3230</named-content>; institutionCode: <named-content xmlns:xlink="http://www.w3.org/1999/xlink" content-type="dwc:institutionCode" xlink:type="simple">ATHU</named-content>; basisOfRecord: <named-content xmlns:xlink="http://www.w3.org/1999/xlink" content-type="dwc:basisOfRecord" xlink:type="simple">Specimen</named-content></p></list-item></list></tp:treatment-sec><tp:treatment-sec sec-type="Taxon discussion"><title>Taxon discussion</title><p>A new record for the Greek flora. <italic><tp:taxon-name><tp:taxon-name-part taxon-name-part-type="genus" reg="Anthericum">Anthericum</tp:taxon-name-part><tp:taxon-name-part taxon-name-part-type="species" reg="ramosum">ramosum</tp:taxon-name-part></tp:taxon-name></italic>, the generitype of <italic><tp:taxon-name><tp:taxon-name-part taxon-name-part-type="genus" reg="Anthericum">Anthericum</tp:taxon-name-part></tp:taxon-name></italic> L., has a predominantly central European distribution that reaches parts of Russia and Asiatic Turkey to the East (<xref ref-type="bibr" rid="B7670161">Webb 1980</xref>, <xref ref-type="bibr" rid="B7668927">Matthews 1984</xref>). Although reported “<italic>in Europae australioris</italic>” by <xref ref-type="bibr" rid="B7668889">Linnaeus (1762)</xref> (type: <ext-link xmlns:xlink="http://www.w3.org/1999/xlink" ext-link-type="uri" xlink:href="https://linnean-online.org/3864/#?s=0&amp;cv=0" xlink:type="simple">Herb. Linn. no. 432.6, LINN</ext-link>!, see <xref ref-type="bibr" rid="B7733090">Jarvis et al. 1993</xref>) it has not been reported in Greece so far. Our specimen from the foothills of Mt. Orvilos (Fig. <xref ref-type="fig" rid="F7671038">1</xref>), at a linear distance of ca. 5.5 km south of the Greek-Bulgarian border, has a paniculate inflorescence with 2-6, 6.5-11 cm long branches, white tepals 9-12 mm long, a straight style and an almost spherical, obtuse capsule 5-5.5 x 4.5-6 mm with a short remnant of the style base. It differs considerably from <italic><tp:taxon-name><tp:taxon-name-part taxon-name-part-type="genus" reg="Anthericum">A.</tp:taxon-name-part><tp:taxon-name-part taxon-name-part-type="species" reg="liliago">liliago</tp:taxon-name-part></tp:taxon-name></italic> L., which is widespread in Greece, being reported from the south mainland (north Peloponnisos) to the northern borders (<xref ref-type="bibr" rid="B7667715">Andersson 1991a</xref>). The latter has a simple or sparingly branched inflorescence, larger tepals (13-20 mm), a somewhat curved style and a longer (8-11 x 6-7 mm) capsule with an acute apex.</p></tp:treatment-sec><tp:treatment-sec><!--Section generated to contain objects referenced in tp:taxon-treatment.--><fig id="F7671038" position="float" orientation="portrait"><object-id xmlns:xlink="http://www.w3.org/1999/xlink" content-type="arpha" xlink:type="simple">4585F0AE-71E5-5B0D-A03D-F92CD34EBA85</object-id><object-id xmlns:xlink="http://www.w3.org/1999/xlink" content-type="doi" xlink:type="simple">10.3897/BDJ.10.e81817.figure1</object-id><label>Figure 1.</label><caption><p><italic><tp:taxon-name><tp:taxon-name-part taxon-name-part-type="genus" reg="Anthericum">Anthericum</tp:taxon-name-part><tp:taxon-name-part taxon-name-part-type="species" reg="ramosum">ramosum</tp:taxon-name-part></tp:taxon-name></italic> from Mt Orvilos (photo: K. Goula).</p></caption><graphic xmlns:xlink="http://www.w3.org/1999/xlink" xlink:href="bdj-10-e81817-g001.jpg" position="float" id="oo_639590.jpg" orientation="portrait" xlink:type="simple"><uri content-type="original_file" xlink:type="simple">https://binary.pensoft.net/fig/639590</uri></graphic></fig></tp:treatment-sec><ref-list><ref id="B7670161"><element-citation xmlns:xlink="http://www.w3.org/1999/xlink" publication-type="chapter" xlink:type="simple"><person-group person-group-type="author"><name name-style="western"><surname>Webb</surname><given-names>D. A.</given-names></name></person-group><year>1980</year><chapter-title><italic><tp:taxon-name><tp:taxon-name-part taxon-name-part-type="genus" reg="Anthericum">Anthericum</tp:taxon-name-part></tp:taxon-name></italic> L.</chapter-title><person-group person-group-type="editor"><name name-style="western"><surname>Tutin</surname><given-names>T. G.</given-names></name><name name-style="western"><surname>Heywood</surname><given-names>V. H.</given-names></name><name name-style="western"><surname>Burges</surname><given-names>N. A.</given-names></name><name name-style="western"><surname>Moore</surname><given-names>D. M.</given-names></name><name name-style="western"><surname>Valentine</surname><given-names>D. H.</given-names></name><name name-style="western"><surname>Walters</surname><given-names>S. M.</given-names></name><name name-style="western"><surname>Webb</surname><given-names>D. A.</given-names></name></person-group><source>Flora Europaea Vol. 5</source><publisher-name>Cambridge University Press</publisher-name><publisher-loc>Cambridge</publisher-loc><size units="page">506</size></element-citation></ref><ref id="B7668927"><element-citation xmlns:xlink="http://www.w3.org/1999/xlink" publication-type="chapter" xlink:type="simple"><person-group person-group-type="author"><name name-style="western"><surname>Matthews</surname><given-names>V. A.</given-names></name></person-group><year>1984</year><chapter-title><italic><tp:taxon-name><tp:taxon-name-part taxon-name-part-type="genus" reg="Anthericum">Anthericum</tp:taxon-name-part></tp:taxon-name></italic> L.</chapter-title><person-group person-group-type="editor"><name name-style="western"><surname>Davis</surname><given-names>P. H.</given-names></name></person-group><source>Flora of Turkey and the East Aegean Islands Vol 8</source><publisher-name>Edinburgh University Press</publisher-name><publisher-loc>Edinburgh</publisher-loc><size units="page">632</size></element-citation></ref><ref id="B7668889"><element-citation xmlns:xlink="http://www.w3.org/1999/xlink" publication-type="book" xlink:type="simple"><person-group person-group-type="author"><name name-style="western"><surname>Linnaeus</surname><given-names>C.</given-names></name></person-group><year>1762</year><source>Species Plantarum Tomus 1. Editio secunda</source><publisher-name>Laurentius Salvius,</publisher-name><publisher-loc>Holmiae</publisher-loc><size units="page">784</size></element-citation></ref><ref id="B7733090"><element-citation xmlns:xlink="http://www.w3.org/1999/xlink" publication-type="article" xlink:type="simple"><person-group person-group-type="author"><name name-style="western"><surname>Jarvis</surname><given-names>C. E.</given-names></name><name name-style="western"><surname>Barrie</surname><given-names>F. R.</given-names></name><name name-style="western"><surname>Allan</surname><given-names>D. M.</given-names></name><name name-style="western"><surname>Reveal</surname><given-names>J. L.</given-names></name></person-group><year>1993</year><article-title>A list of Linnaean generic names and their types</article-title><source>Regnum Veg.</source><volume>127</volume><fpage>1</fpage><lpage>100</lpage></element-citation></ref><ref id="B7667715"><element-citation xmlns:xlink="http://www.w3.org/1999/xlink" publication-type="chapter" xlink:type="simple"><person-group person-group-type="author"><name name-style="western"><surname>Andersson</surname><given-names>I. A.</given-names></name></person-group><year>1991</year><chapter-title><italic><tp:taxon-name><tp:taxon-name-part taxon-name-part-type="genus" reg="Anthericum">Anthericum</tp:taxon-name-part></tp:taxon-name></italic> L.</chapter-title><person-group person-group-type="editor"><name name-style="western"><surname>Strid</surname><given-names>A.</given-names></name><name name-style="western"><surname>Tan</surname><given-names>K.</given-names></name></person-group><source>Mountain Flora of Greece 2</source><publisher-name>Edinburgh University Press</publisher-name><publisher-loc>Edinburgh</publisher-loc><size units="page">1008</size></element-citation></ref></ref-list></tp:taxon-treatment>
