# Supplementary material for: Thirty-two new and noteworthy floristic records from north-eastern Greece
Source: Biodivers Data J. 2022 Apr 21;10:e81817. doi: 10.3897/BDJ.10.e81817 (PMC9050803; doi:10.3897/BDJ.10.e81817)
Supplement: XML Treatment for Trachomitum venetum [file BDJ.10.e81817-treatment2.xml]

<!DOCTYPE tp:taxon-treatment
  PUBLIC "-//TaxonX//DTD Taxonomic Treatment Publishing DTD v0 20100105//EN" "tax-treatment-NSO.dtd">
<tp:taxon-treatment xmlns:tp="http://www.plazi.org/taxpub"><tp:treatment-meta><mixed-citation publication-type="journal"><person-group><name><surname>Doumas</surname><given-names>Panayiotis</given-names></name><name><surname>Goula</surname><given-names>Katerina</given-names></name><name><surname>Constantinidis</surname><given-names>Theophanis</given-names></name></person-group><article-title>Thirty-two new and noteworthy floristic records from north-eastern Greece</article-title><source>Biodivers Data J</source><day>21</day><month>04</month><year>2022</year><volume>10</volume><pub-id pub-id-type="doi">10.3897/BDJ.10.e81817</pub-id></mixed-citation></tp:treatment-meta><tp:nomenclature><tp:taxon-name>
            <object-id xmlns:xlink="http://www.w3.org/1999/xlink" content-type="arpha" xlink:type="simple">A523D502-C225-5706-B1F0-E9CC182D4FB9</object-id>
            <tp:taxon-name-part taxon-name-part-type="genus">Trachomitum</tp:taxon-name-part>
            <tp:taxon-name-part taxon-name-part-type="species">venetum</tp:taxon-name-part>
          </tp:taxon-name><tp:taxon-authority>(L.) Woodson</tp:taxon-authority><tp:nomenclature-citation-list><tp:nomenclature-citation><tp:taxon-name>
                <tp:taxon-name-part taxon-name-part-type="genus" reg="Trachomitum">Trachomitum</tp:taxon-name-part>
                <tp:taxon-name-part taxon-name-part-type="species" reg="venetum">venetum</tp:taxon-name-part>
              </tp:taxon-name><comment> (L.) Woodson in Ann. Miss. Bot. Gard. 17: 158 (1930)</comment></tp:nomenclature-citation></tp:nomenclature-citation-list></tp:nomenclature><tp:treatment-sec sec-type="materials"><title>Materials</title><list list-type="alpha-lower" list-content="occurrences"><list-item><p><bold>Type status:</bold> <named-content xmlns:xlink="http://www.w3.org/1999/xlink" content-type="dwc:typeStatus" xlink:type="simple">Other material</named-content>. <bold>Occurrence:</bold> recordedBy: <named-content xmlns:xlink="http://www.w3.org/1999/xlink" content-type="dwc:recordedBy" xlink:type="simple">P. Doumas</named-content>; <bold>Taxon:</bold> scientificName: <named-content xmlns:xlink="http://www.w3.org/1999/xlink" content-type="dwc:scientificName" xlink:type="simple"><italic><tp:taxon-name><tp:taxon-name-part taxon-name-part-type="genus" reg="Trachomitum">Trachomitum</tp:taxon-name-part><tp:taxon-name-part taxon-name-part-type="species" reg="venetum">venetum</tp:taxon-name-part></tp:taxon-name></italic></named-content>; family: <named-content xmlns:xlink="http://www.w3.org/1999/xlink" content-type="dwc:family" xlink:type="simple"><tp:taxon-name><tp:taxon-name-part taxon-name-part-type="family">Apocynaceae</tp:taxon-name-part></tp:taxon-name></named-content>; genus: <named-content xmlns:xlink="http://www.w3.org/1999/xlink" content-type="dwc:genus" xlink:type="simple"><tp:taxon-name><tp:taxon-name-part taxon-name-part-type="genus">Trachomitum</tp:taxon-name-part></tp:taxon-name></named-content>; specificEpithet: <named-content xmlns:xlink="http://www.w3.org/1999/xlink" content-type="dwc:specificEpithet" xlink:type="simple"><italic><tp:taxon-name><tp:taxon-name-part taxon-name-part-type="genus" reg="Trachomitum"/><tp:taxon-name-part taxon-name-part-type="species" reg="venetum">venetum</tp:taxon-name-part></tp:taxon-name></italic></named-content>; taxonRank: <named-content xmlns:xlink="http://www.w3.org/1999/xlink" content-type="dwc:taxonRank" xlink:type="simple">species</named-content>; <bold>Location:</bold> continent: <named-content xmlns:xlink="http://www.w3.org/1999/xlink" content-type="dwc:continent" xlink:type="simple">Europe</named-content>; country: <named-content xmlns:xlink="http://www.w3.org/1999/xlink" content-type="dwc:country" xlink:type="simple">Greece</named-content>; stateProvince: <named-content xmlns:xlink="http://www.w3.org/1999/xlink" content-type="dwc:stateProvince" xlink:type="simple">Nomos Xanthis</named-content>; verbatimLocality: <named-content xmlns:xlink="http://www.w3.org/1999/xlink" content-type="dwc:verbatimLocality" xlink:type="simple">Mandra beach, next to a drainage ditch</named-content>; verbatimElevation: <named-content xmlns:xlink="http://www.w3.org/1999/xlink" content-type="dwc:verbatimElevation" xlink:type="simple">0 m</named-content>; verbatimLatitude: <named-content xmlns:xlink="http://www.w3.org/1999/xlink" content-type="dwc:verbatimLatitude" xlink:type="simple">40°57′</named-content>; verbatimLongitude: <named-content xmlns:xlink="http://www.w3.org/1999/xlink" content-type="dwc:verbatimLongitude" xlink:type="simple">25°00′</named-content>; <bold>Identification:</bold> identifiedBy: <named-content xmlns:xlink="http://www.w3.org/1999/xlink" content-type="dwc:identifiedBy" xlink:type="simple">P. Doumas, K. Goula &amp; Th. Constantinidis</named-content>; <bold>Event:</bold> eventDate: <named-content xmlns:xlink="http://www.w3.org/1999/xlink" content-type="dwc:eventDate" xlink:type="simple">5 June 2021</named-content>; habitat: <named-content xmlns:xlink="http://www.w3.org/1999/xlink" content-type="dwc:habitat" xlink:type="simple">on sandy shore</named-content>; <bold>Record Level:</bold> collectionID: <named-content xmlns:xlink="http://www.w3.org/1999/xlink" content-type="dwc:collectionID" xlink:type="simple">42</named-content>; institutionCode: <named-content xmlns:xlink="http://www.w3.org/1999/xlink" content-type="dwc:institutionCode" xlink:type="simple">ATHU</named-content>; basisOfRecord: <named-content xmlns:xlink="http://www.w3.org/1999/xlink" content-type="dwc:basisOfRecord" xlink:type="simple">Specimen</named-content></p></list-item></list></tp:treatment-sec><tp:treatment-sec sec-type="Taxon discussion"><title>Taxon discussion</title><p>This is the second record of the taxonomically difficult genus <italic><tp:taxon-name><tp:taxon-name-part taxon-name-part-type="genus" reg="Trachomitum">Trachomitum</tp:taxon-name-part></tp:taxon-name></italic> in Greece (Fig. <xref ref-type="fig" rid="F7677543">2</xref>). The first one comes from the Island of Limnos, in the northern Aegean (<xref ref-type="bibr" rid="B7670213">Yannitsaros et al. 2001</xref>, <xref ref-type="bibr" rid="B7669051">Panitsa et al. 2003</xref>, <xref ref-type="bibr" rid="B7667858">Bergmeier et al. 2021</xref>) (Fig. <xref ref-type="fig" rid="F7677547">3</xref>). Having a different opinion than that of <xref ref-type="bibr" rid="B7669356">Stearn (1978)</xref> and the preceded authors, we attribute the plants from Nomos Xanthis and Limnos Island (<italic>J. Krause &amp; M. Ristow 265/19</italic>, Limnos, Herb. Ristow!) to <italic><tp:taxon-name><tp:taxon-name-part taxon-name-part-type="genus" reg="Trachomitum">Tr.</tp:taxon-name-part><tp:taxon-name-part taxon-name-part-type="species" reg="venetum">venetum</tp:taxon-name-part></tp:taxon-name></italic> (<tp:taxon-name><tp:taxon-name-part taxon-name-part-type="genus" reg="Trachomitum">Tr.</tp:taxon-name-part><tp:taxon-name-part taxon-name-part-type="species" reg="venetum">venetum</tp:taxon-name-part><tp:taxon-name-part taxon-name-part-type="infraspecific-rank">subsp.</tp:taxon-name-part><tp:taxon-name-part taxon-name-part-type="subspecies" reg="venetum">venetum</tp:taxon-name-part></tp:taxon-name>) instead of <italic><tp:taxon-name><tp:taxon-name-part taxon-name-part-type="genus" reg="Trachomitum">T.</tp:taxon-name-part><tp:taxon-name-part taxon-name-part-type="species" reg="sarmatiense">sarmatiense</tp:taxon-name-part></tp:taxon-name></italic> Woodson (<tp:taxon-name><tp:taxon-name-part taxon-name-part-type="genus" reg="Trachomitum">Tr.</tp:taxon-name-part><tp:taxon-name-part taxon-name-part-type="species" reg="venetum">venetum</tp:taxon-name-part><tp:taxon-name-part taxon-name-part-type="infraspecific-rank">subsp.</tp:taxon-name-part><tp:taxon-name-part taxon-name-part-type="subspecies" reg="sarmatiense">sarmatiense</tp:taxon-name-part></tp:taxon-name> (Woodson) Avetisjan). This is in accordance with <xref ref-type="bibr" rid="B7669288">Rechinger (1974)</xref>, who treated the genus in the same way for Flora Iranica, <xref ref-type="bibr" rid="B7670928">Woodson (1930)</xref> and <xref ref-type="bibr" rid="B7668897">Markgraf (1972)</xref>. The Greek plants mostly have lanceolate, acute leaves, conspicuous bracts, lanceolate and acute calyx-lobes up to 2 mm and corolla-lobes 1/2 to almost as long as the corolla tube. Α comparison of Greek plants with the type specimen of <italic><tp:taxon-name><tp:taxon-name-part taxon-name-part-type="genus" reg="Trachomitum">T.</tp:taxon-name-part><tp:taxon-name-part taxon-name-part-type="species" reg="sarmatiense">sarmatiense</tp:taxon-name-part></tp:taxon-name></italic> (a.n. <ext-link xmlns:xlink="http://www.w3.org/1999/xlink" ext-link-type="uri" xlink:href="https://data.huh.harvard.edu/databases/specimen_search.php?mode=details&amp;id=69865" xlink:type="simple">00093153, GH</ext-link>!) showed significant differences in the above-mentioned characters. The latter has ovate to ovate-lanceolate leaves with obtuse apex, inconspicuous bracts, ovate and obtuse calyx-lobes up to 1 mm and corolla-lobes shorter than 1/3 of the corolla tube. Furthermore, <italic><tp:taxon-name><tp:taxon-name-part taxon-name-part-type="genus" reg="Trachomitum">T.</tp:taxon-name-part><tp:taxon-name-part taxon-name-part-type="species" reg="sarmatiense">sarmatiense</tp:taxon-name-part></tp:taxon-name></italic> appears to have a more eastern distribution (<xref ref-type="bibr" rid="B7670928">Woodson 1930</xref>, <xref ref-type="bibr" rid="B7669225">Pobedimova 1952</xref>, <xref ref-type="bibr" rid="B7668897">Markgraf 1972</xref>, <xref ref-type="bibr" rid="B7669288">Rechinger 1974</xref>, <xref ref-type="bibr" rid="B7668118">Euro+Med 2006+ [continuously updated]</xref>), whereas <italic><tp:taxon-name><tp:taxon-name-part taxon-name-part-type="genus" reg="Trachomitum">T.</tp:taxon-name-part><tp:taxon-name-part taxon-name-part-type="species" reg="venetum">venetum</tp:taxon-name-part></tp:taxon-name></italic> grows in south-east Europe and the eastern Mediterranean area, including Cyprus. As a consequence, <italic><tp:taxon-name><tp:taxon-name-part taxon-name-part-type="genus" reg="Trachomitum">Tr.</tp:taxon-name-part><tp:taxon-name-part taxon-name-part-type="species" reg="sarmatiense">sarmatiense</tp:taxon-name-part></tp:taxon-name></italic> should be excluded from the Greek flora.</p></tp:treatment-sec><tp:treatment-sec><!--Section generated to contain objects referenced in tp:taxon-treatment.--><fig id="F7677543" position="float" orientation="portrait"><object-id xmlns:xlink="http://www.w3.org/1999/xlink" content-type="arpha" xlink:type="simple">146C974A-1609-5A62-9A88-234CDD5FDEEC</object-id><object-id xmlns:xlink="http://www.w3.org/1999/xlink" content-type="doi" xlink:type="simple">10.3897/BDJ.10.e81817.figure2</object-id><label>Figure 2.</label><caption><p><italic><tp:taxon-name><tp:taxon-name-part taxon-name-part-type="genus" reg="Trachomitum">Trachomitum</tp:taxon-name-part><tp:taxon-name-part taxon-name-part-type="species" reg="venetum">venetum</tp:taxon-name-part></tp:taxon-name></italic> from Nomos Xanthis (photo: P. Doumas).</p></caption><graphic xmlns:xlink="http://www.w3.org/1999/xlink" xlink:href="bdj-10-e81817-g002.jpg" position="float" id="oo_640519.jpg" orientation="portrait" xlink:type="simple"><uri content-type="original_file" xlink:type="simple">https://binary.pensoft.net/fig/640519</uri></graphic></fig><fig id="F7677547" position="float" orientation="portrait"><object-id xmlns:xlink="http://www.w3.org/1999/xlink" content-type="arpha" xlink:type="simple">98B6AB34-0D49-59A8-AF93-4C399535E79A</object-id><object-id xmlns:xlink="http://www.w3.org/1999/xlink" content-type="doi" xlink:type="simple">10.3897/BDJ.10.e81817.figure3</object-id><label>Figure 3.</label><caption><p>Distribution map of <italic><tp:taxon-name><tp:taxon-name-part taxon-name-part-type="genus" reg="Trachomitum">Trachomitum</tp:taxon-name-part><tp:taxon-name-part taxon-name-part-type="species" reg="venetum">venetum</tp:taxon-name-part></tp:taxon-name></italic>, <italic><tp:taxon-name><tp:taxon-name-part taxon-name-part-type="genus" reg="Sedum">Sedum</tp:taxon-name-part><tp:taxon-name-part taxon-name-part-type="species" reg="confertiflorum">confertiflorum</tp:taxon-name-part></tp:taxon-name></italic> and <italic><tp:taxon-name><tp:taxon-name-part taxon-name-part-type="genus" reg="Saxifraga">Saxifraga</tp:taxon-name-part><tp:taxon-name-part taxon-name-part-type="species" reg="sibirica">sibirica</tp:taxon-name-part></tp:taxon-name></italic> in Greece.</p></caption><graphic xmlns:xlink="http://www.w3.org/1999/xlink" xlink:href="bdj-10-e81817-g003.png" position="float" id="oo_656543.png" orientation="portrait" xlink:type="simple"><uri content-type="original_file" xlink:type="simple">https://binary.pensoft.net/fig/656543</uri></graphic></fig></tp:treatment-sec><ref-list><ref id="B7670213"><element-citation xmlns:xlink="http://www.w3.org/1999/xlink" publication-type="conference-paper" xlink:type="simple"><person-group person-group-type="author"><name name-style="western"><surname>Yannitsaros</surname><given-names>A.</given-names></name><name name-style="western"><surname>Economidou</surname><given-names>E.</given-names></name><name name-style="western"><surname>Delipetrou</surname><given-names>P.</given-names></name><name name-style="western"><surname>Bazos</surname><given-names>I.</given-names></name><name name-style="western"><surname>Georgiou</surname><given-names>K.</given-names></name></person-group><year>2001</year><person-group person-group-type="editor"><name name-style="western"><surname>Kamari</surname><given-names>G.</given-names></name><name name-style="western"><surname>Psaras</surname><given-names>G.</given-names></name><name name-style="western"><surname>Constantinidis</surname><given-names>Th.</given-names></name></person-group><article-title>New data on the distribution of some plant taxa in the Aegean area</article-title><source>Proceedings</source><conf-name>8th Scientific Congress, Hellenic Botanical Society</conf-name><conf-loc>Patras</conf-loc><conf-date>5-8/10/2000</conf-date><publisher-name>G. I. Petraki</publisher-name><publisher-loc>Patras</publisher-loc><size units="page">118-121</size><comment content-type="language">Greek with English abstract</comment></element-citation></ref><ref id="B7669051"><element-citation xmlns:xlink="http://www.w3.org/1999/xlink" publication-type="article" xlink:type="simple"><person-group person-group-type="author"><name name-style="western"><surname>Panitsa</surname><given-names>M.</given-names></name><name name-style="western"><surname>Snogerup</surname><given-names>B.</given-names></name><name name-style="western"><surname>Snogerup</surname><given-names>S.</given-names></name><name name-style="western"><surname>Tzanoudakis</surname><given-names>D.</given-names></name></person-group><year>2003</year><article-title>Floristic investigation of Lemnos Island (NE Aegean area, Greece)</article-title><source>Willdenowia</source><volume>33</volume><fpage>79</fpage><lpage>105</lpage><pub-id pub-id-type="doi">10.3372/wi.33.33108</pub-id></element-citation></ref><ref id="B7667858"><element-citation xmlns:xlink="http://www.w3.org/1999/xlink" publication-type="article" xlink:type="simple"><person-group person-group-type="author"><name name-style="western"><surname>Bergmeier</surname><given-names>E.</given-names></name><name name-style="western"><surname>Ristow</surname><given-names>M.</given-names></name><name name-style="western"><surname>Krause</surname><given-names>J.</given-names></name><name name-style="western"><surname>Meyer</surname><given-names>S.</given-names></name><name name-style="western"><surname>Panitsa</surname><given-names>M.</given-names></name></person-group><year>2021</year><article-title>Phytodiversity of Limnos (North Aegean, Greece) – an update and evaluation</article-title><source>Flora Mediterranea</source><volume>31</volume><fpage>233</fpage><lpage>246</lpage></element-citation></ref><ref id="B7669356"><element-citation xmlns:xlink="http://www.w3.org/1999/xlink" publication-type="chapter" xlink:type="simple"><person-group person-group-type="author"><name name-style="western"><surname>Stearn</surname><given-names>W. T.</given-names></name></person-group><year>1978</year><chapter-title><italic><tp:taxon-name><tp:taxon-name-part taxon-name-part-type="genus" reg="Trachomitum">Trachomitum</tp:taxon-name-part></tp:taxon-name></italic> Woodson</chapter-title><person-group person-group-type="editor"><name name-style="western"><surname>Davis</surname><given-names>P. H.</given-names></name></person-group><source>Flora of Turkey and the East Aegean Islands Vol 6</source><publisher-name>Edinburgh University Press</publisher-name><publisher-loc>Edinburgh</publisher-loc><size units="page">826</size></element-citation></ref><ref id="B7669288"><element-citation xmlns:xlink="http://www.w3.org/1999/xlink" publication-type="book" xlink:type="simple"><person-group person-group-type="author"><name name-style="western"><surname>Rechinger</surname><given-names>K. H.</given-names></name></person-group><year>1974</year><source>Flora Iranica, <tp:taxon-name><tp:taxon-name-part taxon-name-part-type="family">Apocynaceae</tp:taxon-name-part></tp:taxon-name>, No. 103</source><publisher-name>Akademische Druck- u. Verlagsanstalt</publisher-name><publisher-loc>Graz</publisher-loc><size units="page">23</size></element-citation></ref><ref id="B7670928"><element-citation xmlns:xlink="http://www.w3.org/1999/xlink" publication-type="article" xlink:type="simple"><person-group person-group-type="author"><name name-style="western"><surname>Woodson</surname><given-names>R. E.</given-names></name></person-group><year>1930</year><article-title>Studies in the <tp:taxon-name><tp:taxon-name-part taxon-name-part-type="family">Apocynaceae</tp:taxon-name-part></tp:taxon-name>. I. A critical study of the <tp:taxon-name><tp:taxon-name-part taxon-name-part-type="subfamily">Apocynoideae</tp:taxon-name-part></tp:taxon-name> (with special reference to the genus <italic><tp:taxon-name><tp:taxon-name-part taxon-name-part-type="genus" reg="Apocynum">Apocynum</tp:taxon-name-part></tp:taxon-name></italic>)</article-title><source>Annals of the Missouri Botanical Garden</source><volume>17</volume><fpage>1</fpage><lpage>212</lpage><pub-id pub-id-type="doi">10.2307/2394074</pub-id></element-citation></ref><ref id="B7668897"><element-citation xmlns:xlink="http://www.w3.org/1999/xlink" publication-type="chapter" xlink:type="simple"><person-group person-group-type="author"><name name-style="western"><surname>Markgraf</surname><given-names>F.</given-names></name></person-group><year>1972</year><chapter-title><italic><tp:taxon-name><tp:taxon-name-part taxon-name-part-type="genus" reg="Trachomitum">Trachomitum</tp:taxon-name-part></tp:taxon-name></italic> Woodson</chapter-title><person-group person-group-type="editor"><name name-style="western"><surname>Tutin</surname><given-names>T. G.</given-names></name><name name-style="western"><surname>Heywood</surname><given-names>V. H.</given-names></name><name name-style="western"><surname>Burges</surname><given-names>N. A.</given-names></name><name name-style="western"><surname>Moore</surname><given-names>D. M.</given-names></name><name name-style="western"><surname>Valentine</surname><given-names>D. H.</given-names></name><name name-style="western"><surname>Walters</surname><given-names>S. M.</given-names></name><name name-style="western"><surname>Webb</surname><given-names>D. A.</given-names></name></person-group><source>Flora Europaea Vol. 3</source><publisher-name>Cambridge University Press</publisher-name><publisher-loc>Cambridge</publisher-loc><size units="page">370</size></element-citation></ref><ref id="B7669225"><element-citation xmlns:xlink="http://www.w3.org/1999/xlink" publication-type="chapter" xlink:type="simple"><person-group person-group-type="author"><name name-style="western"><surname>Pobedimova</surname><given-names>E. G.</given-names></name></person-group><year>1952</year><chapter-title>Family <tp:taxon-name><tp:taxon-name-part taxon-name-part-type="family">Apocynaceae</tp:taxon-name-part></tp:taxon-name> Lindl.</chapter-title><person-group person-group-type="editor"><name name-style="western"><surname>Shishkin</surname><given-names>B. K.</given-names></name><name name-style="western"><surname>Bobrov</surname><given-names>E. G.</given-names></name></person-group><source>Flora SSSR, Vol. XVIII, Metachlamydeae</source><edition>[Translated in English by Landau N (1967) Flora of the USSR, Jerusalem: S. Monson.]</edition><size units="page">621</size></element-citation></ref><ref id="B7668118"><element-citation xmlns:xlink="http://www.w3.org/1999/xlink" publication-type="other" xlink:type="simple"><person-group person-group-type="author"><name name-style="western"><surname>Euro+Med</surname></name></person-group><year>2006+ [continuously updated]</year><article-title>Euro+Med PlantBase – the information resource for Euro-Mediterranean plant diversity</article-title><uri xlink:type="simple">http://ww2.bgbm.org/EuroPlusMed/</uri></element-citation></ref></ref-list></tp:taxon-treatment>
