# Supplementary material for: Thirty-two new and noteworthy floristic records from north-eastern Greece
Source: Biodivers Data J. 2022 Apr 21;10:e81817. doi: 10.3897/BDJ.10.e81817 (PMC9050803; doi:10.3897/BDJ.10.e81817)
Supplement: XML Treatment for Aster amellus [file BDJ.10.e81817-treatment4.xml]

<!DOCTYPE tp:taxon-treatment
  PUBLIC "-//TaxonX//DTD Taxonomic Treatment Publishing DTD v0 20100105//EN" "tax-treatment-NSO.dtd">
<tp:taxon-treatment xmlns:tp="http://www.plazi.org/taxpub"><tp:treatment-meta><mixed-citation publication-type="journal"><person-group><name><surname>Doumas</surname><given-names>Panayiotis</given-names></name><name><surname>Goula</surname><given-names>Katerina</given-names></name><name><surname>Constantinidis</surname><given-names>Theophanis</given-names></name></person-group><article-title>Thirty-two new and noteworthy floristic records from north-eastern Greece</article-title><source>Biodivers Data J</source><day>21</day><month>04</month><year>2022</year><volume>10</volume><pub-id pub-id-type="doi">10.3897/BDJ.10.e81817</pub-id></mixed-citation></tp:treatment-meta><tp:nomenclature><tp:taxon-name>
            <object-id xmlns:xlink="http://www.w3.org/1999/xlink" content-type="arpha" xlink:type="simple">6D1B08ED-2E2E-5983-A6FC-D7A295BDD710</object-id>
            <tp:taxon-name-part taxon-name-part-type="genus">Aster</tp:taxon-name-part>
            <tp:taxon-name-part taxon-name-part-type="species">amellus</tp:taxon-name-part>
          </tp:taxon-name><tp:taxon-authority>L.</tp:taxon-authority><tp:nomenclature-citation-list><tp:nomenclature-citation><tp:taxon-name>
                <tp:taxon-name-part taxon-name-part-type="genus">Aster</tp:taxon-name-part>
                <tp:taxon-name-part taxon-name-part-type="species">amellus</tp:taxon-name-part>
              </tp:taxon-name><comment> <bold><italic><tp:taxon-name><tp:taxon-name-part taxon-name-part-type="genus" reg="Aster">Aster</tp:taxon-name-part><tp:taxon-name-part taxon-name-part-type="species" reg="amellus">amellus</tp:taxon-name-part></tp:taxon-name></italic> L.</bold></comment></tp:nomenclature-citation></tp:nomenclature-citation-list></tp:nomenclature><tp:treatment-sec sec-type="materials"><title>Materials</title><list list-type="alpha-lower" list-content="occurrences"><list-item><p><bold>Type status:</bold> <named-content xmlns:xlink="http://www.w3.org/1999/xlink" content-type="dwc:typeStatus" xlink:type="simple">Other material</named-content>. <bold>Occurrence:</bold> recordedBy: <named-content xmlns:xlink="http://www.w3.org/1999/xlink" content-type="dwc:recordedBy" xlink:type="simple">P. Doumas</named-content>; <bold>Taxon:</bold> scientificName: <named-content xmlns:xlink="http://www.w3.org/1999/xlink" content-type="dwc:scientificName" xlink:type="simple"><tp:taxon-name><tp:taxon-name-part taxon-name-part-type="genus" reg="Aster">Aster</tp:taxon-name-part><tp:taxon-name-part taxon-name-part-type="species" reg="amellus">amellus</tp:taxon-name-part></tp:taxon-name></named-content>; family: <named-content xmlns:xlink="http://www.w3.org/1999/xlink" content-type="dwc:family" xlink:type="simple"><tp:taxon-name><tp:taxon-name-part taxon-name-part-type="family">Asteraceae</tp:taxon-name-part></tp:taxon-name></named-content>; genus: <named-content xmlns:xlink="http://www.w3.org/1999/xlink" content-type="dwc:genus" xlink:type="simple"><tp:taxon-name><tp:taxon-name-part taxon-name-part-type="genus">Aster</tp:taxon-name-part></tp:taxon-name></named-content>; specificEpithet: <named-content xmlns:xlink="http://www.w3.org/1999/xlink" content-type="dwc:specificEpithet" xlink:type="simple"><tp:taxon-name><tp:taxon-name-part taxon-name-part-type="genus" reg="Aster"/><tp:taxon-name-part taxon-name-part-type="species" reg="amellus">amellus</tp:taxon-name-part></tp:taxon-name></named-content>; taxonRank: <named-content xmlns:xlink="http://www.w3.org/1999/xlink" content-type="dwc:taxonRank" xlink:type="simple">species</named-content>; <bold>Location:</bold> continent: <named-content xmlns:xlink="http://www.w3.org/1999/xlink" content-type="dwc:continent" xlink:type="simple">Europe</named-content>; country: <named-content xmlns:xlink="http://www.w3.org/1999/xlink" content-type="dwc:country" xlink:type="simple">Greece</named-content>; stateProvince: <named-content xmlns:xlink="http://www.w3.org/1999/xlink" content-type="dwc:stateProvince" xlink:type="simple">Nomos Dramas</named-content>; verbatimLocality: <named-content xmlns:xlink="http://www.w3.org/1999/xlink" content-type="dwc:verbatimLocality" xlink:type="simple">Mt. Rodopi, ca. 1 km NW of Trachoni settlement</named-content>; verbatimElevation: <named-content xmlns:xlink="http://www.w3.org/1999/xlink" content-type="dwc:verbatimElevation" xlink:type="simple">753 m</named-content>; verbatimLatitude: <named-content xmlns:xlink="http://www.w3.org/1999/xlink" content-type="dwc:verbatimLatitude" xlink:type="simple">41°21′</named-content>; verbatimLongitude: <named-content xmlns:xlink="http://www.w3.org/1999/xlink" content-type="dwc:verbatimLongitude" xlink:type="simple">24°37′</named-content>; <bold>Identification:</bold> identifiedBy: <named-content xmlns:xlink="http://www.w3.org/1999/xlink" content-type="dwc:identifiedBy" xlink:type="simple">P. Doumas, K. Goula &amp; Th. Constantinidis</named-content>; <bold>Event:</bold> eventDate: <named-content xmlns:xlink="http://www.w3.org/1999/xlink" content-type="dwc:eventDate" xlink:type="simple">12 September 2021</named-content>; habitat: <named-content xmlns:xlink="http://www.w3.org/1999/xlink" content-type="dwc:habitat" xlink:type="simple">Quercus sp. forest, waysides, margins and clearings</named-content>; <bold>Record Level:</bold> collectionID: <named-content xmlns:xlink="http://www.w3.org/1999/xlink" content-type="dwc:collectionID" xlink:type="simple">59</named-content>; institutionCode: <named-content xmlns:xlink="http://www.w3.org/1999/xlink" content-type="dwc:institutionCode" xlink:type="simple">ATHU</named-content>; basisOfRecord: <named-content xmlns:xlink="http://www.w3.org/1999/xlink" content-type="dwc:basisOfRecord" xlink:type="simple">Specimen</named-content></p></list-item></list></tp:treatment-sec><tp:treatment-sec sec-type="Taxon discussion"><title>Taxon discussion</title><p>This is a new addition to the Greek flora. Previous old reports are considered erroneous.</p><p>The <italic><tp:taxon-name><tp:taxon-name-part taxon-name-part-type="genus" reg="Aster">Aster</tp:taxon-name-part><tp:taxon-name-part taxon-name-part-type="species" reg="amellus">amellus</tp:taxon-name-part></tp:taxon-name></italic> records in Greece have a long history. Old reports from the dry habitats of Attiki near Athens under either <italic><tp:taxon-name><tp:taxon-name-part taxon-name-part-type="genus" reg="Aster">A.</tp:taxon-name-part><tp:taxon-name-part taxon-name-part-type="species" reg="amellus">amellus</tp:taxon-name-part></tp:taxon-name></italic>, as in <xref ref-type="bibr" rid="B7667877">Boissier (1875)</xref> (<italic>hab. in collibus apricis Atticae</italic>) or <italic><tp:taxon-name><tp:taxon-name-part taxon-name-part-type="genus" reg="Aster">A.</tp:taxon-name-part><tp:taxon-name-part taxon-name-part-type="species" reg="atticus">atticus</tp:taxon-name-part></tp:taxon-name></italic> Pall. (<xref ref-type="bibr" rid="B7670103">Tournefort 1700</xref>, <xref ref-type="bibr" rid="B7668817">Jacquin 1778</xref>, <xref ref-type="bibr" rid="B7669305">Sibthorp and Smith 1813</xref>) were soon disputed. <xref ref-type="bibr" rid="B7668210">Halácsy (1902)</xref> noted that these old records were probably erroneous; his opinion is followed in the contemporary literature (see <xref ref-type="bibr" rid="B7668013">Dimopoulos et al. 2013</xref>). <xref ref-type="bibr" rid="B7668135">Fraas (1845)</xref>, however, referred to <italic><tp:taxon-name><tp:taxon-name-part taxon-name-part-type="genus" reg="Aster">A.</tp:taxon-name-part><tp:taxon-name-part taxon-name-part-type="species" reg="amellus">amellus</tp:taxon-name-part></tp:taxon-name></italic> as a plant of salt marshes and coastal swamps from the area of Faliro, south-west of the Athens centre and used the common name “<italic>valtokratis</italic>” (from the Greek words <italic>βάλτος</italic>, i.e. marsh and <italic>κράτος</italic>, i.e. power, strength) to identify it. Such a habitat is alien to <italic><tp:taxon-name><tp:taxon-name-part taxon-name-part-type="genus" reg="Aster">A.</tp:taxon-name-part><tp:taxon-name-part taxon-name-part-type="species" reg="amellus">amellus</tp:taxon-name-part></tp:taxon-name></italic>, a species of drier localities that colonises grasslands, slopes, waysides, scrub formations and wood margins and clearings (<xref ref-type="bibr" rid="B7668949">Merxmüller and Schreiber 1976</xref>). It is quite safe to assume that <xref ref-type="bibr" rid="B7668135">Fraas (1845)</xref>, when mentioning <italic><tp:taxon-name><tp:taxon-name-part taxon-name-part-type="genus" reg="Aster">A.</tp:taxon-name-part><tp:taxon-name-part taxon-name-part-type="species" reg="amellus">amellus</tp:taxon-name-part></tp:taxon-name></italic>, was actually referring to <italic><tp:taxon-name><tp:taxon-name-part taxon-name-part-type="genus" reg="Tripolium">Tripolium</tp:taxon-name-part><tp:taxon-name-part taxon-name-part-type="species" reg="pannonicum">pannonicum</tp:taxon-name-part></tp:taxon-name></italic> (Jacq.) Dobrocz. (<italic><tp:taxon-name><tp:taxon-name-part taxon-name-part-type="genus" reg="Aster">Aster</tp:taxon-name-part><tp:taxon-name-part taxon-name-part-type="species" reg="tripolium">tripolium</tp:taxon-name-part></tp:taxon-name></italic> L.), a plant known for its preference for marshes and brackish waters and still found in Attiki. Due to lack of any further evidence during the last 150 years, <italic><tp:taxon-name><tp:taxon-name-part taxon-name-part-type="genus" reg="Aster">A.</tp:taxon-name-part><tp:taxon-name-part taxon-name-part-type="species" reg="amellus">amellus</tp:taxon-name-part></tp:taxon-name></italic> was justifiably excluded from the Greek flora.</p><p>Our collection of <italic><tp:taxon-name><tp:taxon-name-part taxon-name-part-type="genus" reg="Aster">Aster</tp:taxon-name-part><tp:taxon-name-part taxon-name-part-type="species" reg="amellus">amellus</tp:taxon-name-part></tp:taxon-name></italic> from the Rodopi area (Fig. <xref ref-type="fig" rid="F7677555">5</xref>) is the first that confirms this species as an indigenous member of the Greek flora. Its collection locality lies at a linear distance of ca. 8.5 km south of the Greek-Bulgarian border. According to the distribution map provided by <xref ref-type="bibr" rid="B7669042">Münzbergová et al. (2011)</xref>, the Greek locality is marginally outside the total distribution range of the species. It is implied that <italic><tp:taxon-name><tp:taxon-name-part taxon-name-part-type="genus" reg="Aster">A.</tp:taxon-name-part><tp:taxon-name-part taxon-name-part-type="species" reg="amellus">amellus</tp:taxon-name-part></tp:taxon-name></italic> was suspiciously absent from the Greek territory. From a morphological point of view, the species is polymorphic and includes three different cytotypes: diploids (2n=2x=18), tetraploids (2n=4x=36) and hexaploids (2n=6x=54). Certain literature sources and taxonomic databases recognise subspecific entities that are mostly based on the treatment of <xref ref-type="bibr" rid="B7670054">Tamamshyan (1959)</xref>. The Greek samples are pubescent on stems and mostly have scabrid leaves, bear numerous small capitula 9-11 mm wide (ligules excluded), with green, subacute and ciliate involucral bracts often pubescent dorsally. They come closer to subsp. <tp:taxon-name><tp:taxon-name-part taxon-name-part-type="genus" reg="Aster"/><tp:taxon-name-part taxon-name-part-type="species" reg="amellus"/><tp:taxon-name-part taxon-name-part-type="subspecies" reg="bessarabicus">bessarabicus</tp:taxon-name-part></tp:taxon-name> (Rchb.) Soó, but the whole group needs further investigation.</p></tp:treatment-sec><tp:treatment-sec><!--Section generated to contain objects referenced in tp:taxon-treatment.--><fig id="F7677555" position="float" orientation="portrait"><object-id xmlns:xlink="http://www.w3.org/1999/xlink" content-type="arpha" xlink:type="simple">D3DB1E1E-03C7-5A57-9A8E-C613F655B613</object-id><object-id xmlns:xlink="http://www.w3.org/1999/xlink" content-type="doi" xlink:type="simple">10.3897/BDJ.10.e81817.figure5</object-id><label>Figure 5.</label><caption><p><italic><tp:taxon-name><tp:taxon-name-part taxon-name-part-type="genus" reg="Aster">Aster</tp:taxon-name-part><tp:taxon-name-part taxon-name-part-type="species" reg="amellus">amellus</tp:taxon-name-part></tp:taxon-name></italic> from Mt. Rodopi (photo: P. Doumas).</p></caption><graphic xmlns:xlink="http://www.w3.org/1999/xlink" xlink:href="bdj-10-e81817-g005.jpg" position="float" id="oo_640524.jpg" orientation="portrait" xlink:type="simple"><uri content-type="original_file" xlink:type="simple">https://binary.pensoft.net/fig/640524</uri></graphic></fig></tp:treatment-sec><ref-list><ref id="B7667877"><element-citation xmlns:xlink="http://www.w3.org/1999/xlink" publication-type="book" xlink:type="simple"><person-group person-group-type="author"><name name-style="western"><surname>Boissier</surname><given-names>E.</given-names></name></person-group><year>1875</year><source>Flora Orientalis sive enumeratio plantarum in oriente a Graecia et Aegypto ad Indiae fines hucusque observatarum 3</source><publisher-name>H. George, Genevae et Basileae</publisher-name><publisher-loc>Lugduni</publisher-loc><size units="page">1033</size></element-citation></ref><ref id="B7670103"><element-citation xmlns:xlink="http://www.w3.org/1999/xlink" publication-type="book" xlink:type="simple"><person-group person-group-type="author"><name name-style="western"><surname>Tournefort</surname><given-names>J. P.</given-names></name></person-group><year>1700</year><source>Institutiones rei herbariae, Tomus Primus</source><publisher-name>Typographia Regia</publisher-name><publisher-loc>Parisiis</publisher-loc><size units="page">779</size></element-citation></ref><ref id="B7668817"><element-citation xmlns:xlink="http://www.w3.org/1999/xlink" publication-type="book" xlink:type="simple"><person-group person-group-type="author"><name name-style="western"><surname>Jacquin</surname><given-names>N. J.</given-names></name></person-group><year>1778</year><source>Florae Austriacae Vol. V</source><publisher-name>Josephi Michaelis Gerold, Aulae Imperialis Typographi</publisher-name><publisher-loc>Viennae</publisher-loc><size units="page">500</size></element-citation></ref><ref id="B7669305"><element-citation xmlns:xlink="http://www.w3.org/1999/xlink" publication-type="book" xlink:type="simple"><person-group person-group-type="author"><name name-style="western"><surname>Sibthorp</surname><given-names>J.</given-names></name><name name-style="western"><surname>Smith</surname><given-names>J. E.</given-names></name></person-group><year>1813</year><source>Florae Graecae Prodromus Vol. 2</source><publisher-name>Richardii Taylor et Socii</publisher-name><publisher-loc>Londini</publisher-loc><size units="page">427</size></element-citation></ref><ref id="B7668210"><element-citation xmlns:xlink="http://www.w3.org/1999/xlink" publication-type="book" xlink:type="simple"><person-group person-group-type="author"><name name-style="western"><surname>Halácsy</surname><given-names>E.</given-names></name></person-group><year>1902</year><source>Conspectus Florae Graecae Vol. 2</source><publisher-name>Sumptibus Guilelmi Engelmann</publisher-name><publisher-loc>Lipsiae</publisher-loc><size units="page">634</size></element-citation></ref><ref id="B7668013"><element-citation xmlns:xlink="http://www.w3.org/1999/xlink" publication-type="book" xlink:type="simple"><person-group person-group-type="editor"><name name-style="western"><surname>Dimopoulos</surname><given-names>P.</given-names></name><name name-style="western"><surname>Raus</surname><given-names>T.</given-names></name><name name-style="western"><surname>Bergmeier</surname><given-names>E.</given-names></name><name name-style="western"><surname>Constantinidis</surname><given-names>T.</given-names></name><name name-style="western"><surname>Iatrou</surname><given-names>G.</given-names></name><name name-style="western"><surname>Kokkini</surname><given-names>S.</given-names></name><name name-style="western"><surname>Strid</surname><given-names>A.</given-names></name><name name-style="western"><surname>D.Tzanoudakis</surname></name></person-group><year>2013</year><source>Vascular plants of Greece: An annotated checklist</source><publisher-name>Botanischer Garten und Botanisches Museum Berlin-Dahlem, Berlin; Hellenic Botanical Society</publisher-name><publisher-loc>Athens</publisher-loc><size units="page">372</size></element-citation></ref><ref id="B7668135"><element-citation xmlns:xlink="http://www.w3.org/1999/xlink" publication-type="book" xlink:type="simple"><person-group person-group-type="author"><name name-style="western"><surname>Fraas</surname><given-names>C.</given-names></name></person-group><year>1845</year><source>Synopsis plantarum florae classicae</source><publisher-name>EA Fleischmann</publisher-name><publisher-loc>München</publisher-loc><size units="page">320</size></element-citation></ref><ref id="B7668949"><element-citation xmlns:xlink="http://www.w3.org/1999/xlink" publication-type="chapter" xlink:type="simple"><person-group person-group-type="author"><name name-style="western"><surname>Merxmüller</surname><given-names>H.</given-names></name><name name-style="western"><surname>Schreiber</surname><given-names>A.</given-names></name></person-group><year>1976</year><chapter-title><italic><tp:taxon-name><tp:taxon-name-part taxon-name-part-type="genus" reg="Aster">Aster</tp:taxon-name-part></tp:taxon-name></italic> L.</chapter-title><person-group person-group-type="editor"><name name-style="western"><surname>Tutin</surname><given-names>T. G.</given-names></name><name name-style="western"><surname>Heywood</surname><given-names>V. H.</given-names></name><name name-style="western"><surname>Burges</surname><given-names>N. A.</given-names></name><name name-style="western"><surname>Moore</surname><given-names>D. M.</given-names></name><name name-style="western"><surname>Valentine</surname><given-names>D. H.</given-names></name><name name-style="western"><surname>Walters</surname><given-names>S. M.</given-names></name><name name-style="western"><surname>Webb</surname><given-names>D. A.</given-names></name></person-group><source>Flora Europaea Vol. 4</source><publisher-name>Cambridge University Press</publisher-name><publisher-loc>Cambridge</publisher-loc><size units="page">505</size></element-citation></ref><ref id="B7669042"><element-citation xmlns:xlink="http://www.w3.org/1999/xlink" publication-type="article" xlink:type="simple"><person-group person-group-type="author"><name name-style="western"><surname>Münzbergová</surname><given-names>Z.</given-names></name><name name-style="western"><surname>Raabová</surname><given-names>J.</given-names></name><name name-style="western"><surname>Castro</surname><given-names>S.</given-names></name><name name-style="western"><surname>Pánková</surname><given-names>H.</given-names></name></person-group><year>2011</year><article-title>Biological flora of Central Europe: <italic><tp:taxon-name><tp:taxon-name-part taxon-name-part-type="genus" reg="Aster">Aster</tp:taxon-name-part><tp:taxon-name-part taxon-name-part-type="species" reg="amellus">amellus</tp:taxon-name-part></tp:taxon-name></italic> L. (<tp:taxon-name><tp:taxon-name-part taxon-name-part-type="family">Asteraceae</tp:taxon-name-part></tp:taxon-name>)</article-title><source>Perspectives in Plant Ecology, Evolution and Systematics</source><volume>13</volume><issue>2</issue><fpage>151</fpage><lpage>162</lpage><pub-id pub-id-type="doi">10.1016/j.ppees.2011.03.002</pub-id></element-citation></ref><ref id="B7670054"><element-citation xmlns:xlink="http://www.w3.org/1999/xlink" publication-type="chapter" xlink:type="simple"><person-group person-group-type="author"><name name-style="western"><surname>Tamamshyan</surname><given-names>S. G.</given-names></name></person-group><year>1959</year><chapter-title>Genus 1462. <italic><tp:taxon-name><tp:taxon-name-part taxon-name-part-type="genus" reg="Aster">Aster</tp:taxon-name-part></tp:taxon-name></italic> L</chapter-title><person-group person-group-type="editor"><name name-style="western"><surname>Shishkin</surname><given-names>B. K.</given-names></name></person-group><source>Flora of the USSR, Vol. XXV. <tp:taxon-name><tp:taxon-name-part taxon-name-part-type="family">Compositae</tp:taxon-name-part></tp:taxon-name></source><edition>[Translated in English (1999) Bishen Singh Mahendra Pal Singh and Koeltz Scientific Books]</edition><size units="page">574</size></element-citation></ref></ref-list></tp:taxon-treatment>
