# Supplementary material for: Thirty-two new and noteworthy floristic records from north-eastern Greece
Source: Biodivers Data J. 2022 Apr 21;10:e81817. doi: 10.3897/BDJ.10.e81817 (PMC9050803; doi:10.3897/BDJ.10.e81817)
Supplement: XML Treatment for Jacobaea othonnae anomala [file BDJ.10.e81817-treatment6.xml]

<!DOCTYPE tp:taxon-treatment
  PUBLIC "-//TaxonX//DTD Taxonomic Treatment Publishing DTD v0 20100105//EN" "tax-treatment-NSO.dtd">
<tp:taxon-treatment xmlns:tp="http://www.plazi.org/taxpub"><tp:treatment-meta><mixed-citation publication-type="journal"><person-group><name><surname>Doumas</surname><given-names>Panayiotis</given-names></name><name><surname>Goula</surname><given-names>Katerina</given-names></name><name><surname>Constantinidis</surname><given-names>Theophanis</given-names></name></person-group><article-title>Thirty-two new and noteworthy floristic records from north-eastern Greece</article-title><source>Biodivers Data J</source><day>21</day><month>04</month><year>2022</year><volume>10</volume><pub-id pub-id-type="doi">10.3897/BDJ.10.e81817</pub-id></mixed-citation></tp:treatment-meta><tp:nomenclature><tp:taxon-name>
            <object-id xmlns:xlink="http://www.w3.org/1999/xlink" content-type="arpha" xlink:type="simple">8092AC64-A118-5AD8-806D-C16A693B129D</object-id>
            <tp:taxon-name-part taxon-name-part-type="genus">Jacobaea</tp:taxon-name-part>
            <tp:taxon-name-part taxon-name-part-type="species">othonnae</tp:taxon-name-part>
            <tp:taxon-name-part taxon-name-part-type="subspecies">anomala</tp:taxon-name-part>
          </tp:taxon-name><tp:taxon-authority>(Sm.) Sutorý</tp:taxon-authority><tp:nomenclature-citation-list><tp:nomenclature-citation><tp:taxon-name>
                <tp:taxon-name-part taxon-name-part-type="genus" reg="Jacobaea">Jacobaea</tp:taxon-name-part>
                <tp:taxon-name-part taxon-name-part-type="species" reg="othonnae">othonnae</tp:taxon-name-part>
                <tp:taxon-name-part taxon-name-part-type="infraspecific-rank">subsp.</tp:taxon-name-part>
                <tp:taxon-name-part taxon-name-part-type="subspecies" reg="anomala">anomala</tp:taxon-name-part>
              </tp:taxon-name><comment> (Sm.) Sutorý in Phytotaxa 510(1): 65 (2021)</comment></tp:nomenclature-citation></tp:nomenclature-citation-list></tp:nomenclature><tp:treatment-sec sec-type="materials"><title>Materials</title><list list-type="alpha-lower" list-content="occurrences"><list-item><p><bold>Type status:</bold> <named-content xmlns:xlink="http://www.w3.org/1999/xlink" content-type="dwc:typeStatus" xlink:type="simple">Other material</named-content>. <bold>Occurrence:</bold> recordedBy: <named-content xmlns:xlink="http://www.w3.org/1999/xlink" content-type="dwc:recordedBy" xlink:type="simple">P. Doumas</named-content>; <bold>Taxon:</bold> scientificName: <named-content xmlns:xlink="http://www.w3.org/1999/xlink" content-type="dwc:scientificName" xlink:type="simple"><tp:taxon-name><tp:taxon-name-part taxon-name-part-type="genus" reg="Jacobaea">Jacobaea</tp:taxon-name-part><tp:taxon-name-part taxon-name-part-type="species" reg="othonnae">othonnae</tp:taxon-name-part></tp:taxon-name> subsp. <tp:taxon-name><tp:taxon-name-part taxon-name-part-type="genus" reg="Jacobaea"/><tp:taxon-name-part taxon-name-part-type="species" reg="othonnae"/><tp:taxon-name-part taxon-name-part-type="subspecies" reg="anomala">anomala</tp:taxon-name-part></tp:taxon-name></named-content>; family: <named-content xmlns:xlink="http://www.w3.org/1999/xlink" content-type="dwc:family" xlink:type="simple"><tp:taxon-name><tp:taxon-name-part taxon-name-part-type="family">Asteraceae</tp:taxon-name-part></tp:taxon-name></named-content>; genus: <named-content xmlns:xlink="http://www.w3.org/1999/xlink" content-type="dwc:genus" xlink:type="simple"><tp:taxon-name><tp:taxon-name-part taxon-name-part-type="genus">Jacobaea</tp:taxon-name-part></tp:taxon-name></named-content>; specificEpithet: <named-content xmlns:xlink="http://www.w3.org/1999/xlink" content-type="dwc:specificEpithet" xlink:type="simple"><tp:taxon-name><tp:taxon-name-part taxon-name-part-type="genus" reg="Jacobaea"/><tp:taxon-name-part taxon-name-part-type="species" reg="othonnae">othonnae</tp:taxon-name-part></tp:taxon-name></named-content>; infraspecificEpithet: <named-content xmlns:xlink="http://www.w3.org/1999/xlink" content-type="dwc:infraspecificEpithet" xlink:type="simple"><tp:taxon-name><tp:taxon-name-part taxon-name-part-type="genus" reg="Jacobaea"/><tp:taxon-name-part taxon-name-part-type="species" reg="othonnae"/><tp:taxon-name-part taxon-name-part-type="subspecies" reg="anomala">anomala</tp:taxon-name-part></tp:taxon-name></named-content>; taxonRank: <named-content xmlns:xlink="http://www.w3.org/1999/xlink" content-type="dwc:taxonRank" xlink:type="simple">subspecies</named-content>; <bold>Location:</bold> continent: <named-content xmlns:xlink="http://www.w3.org/1999/xlink" content-type="dwc:continent" xlink:type="simple">Europe</named-content>; country: <named-content xmlns:xlink="http://www.w3.org/1999/xlink" content-type="dwc:country" xlink:type="simple">Greece</named-content>; stateProvince: <named-content xmlns:xlink="http://www.w3.org/1999/xlink" content-type="dwc:stateProvince" xlink:type="simple">Nomos Xanthis</named-content>; verbatimLocality: <named-content xmlns:xlink="http://www.w3.org/1999/xlink" content-type="dwc:verbatimLocality" xlink:type="simple">Mt. Achladovouno, NE of the main summit</named-content>; verbatimElevation: <named-content xmlns:xlink="http://www.w3.org/1999/xlink" content-type="dwc:verbatimElevation" xlink:type="simple">1154 m</named-content>; verbatimLatitude: <named-content xmlns:xlink="http://www.w3.org/1999/xlink" content-type="dwc:verbatimLatitude" xlink:type="simple">41°10′</named-content>; verbatimLongitude: <named-content xmlns:xlink="http://www.w3.org/1999/xlink" content-type="dwc:verbatimLongitude" xlink:type="simple">24°48′</named-content>; <bold>Identification:</bold> identifiedBy: <named-content xmlns:xlink="http://www.w3.org/1999/xlink" content-type="dwc:identifiedBy" xlink:type="simple">P. Doumas, K. Goula &amp; Th. Constantinidis</named-content>; <bold>Event:</bold> eventDate: <named-content xmlns:xlink="http://www.w3.org/1999/xlink" content-type="dwc:eventDate" xlink:type="simple">9 July 2020</named-content>; habitat: <named-content xmlns:xlink="http://www.w3.org/1999/xlink" content-type="dwc:habitat" xlink:type="simple"><tp:taxon-name><tp:taxon-name-part taxon-name-part-type="genus" reg="Fagus">Fagus</tp:taxon-name-part></tp:taxon-name> sylvatica forest, next to a spring</named-content>; <bold>Record Level:</bold> collectionID: <named-content xmlns:xlink="http://www.w3.org/1999/xlink" content-type="dwc:collectionID" xlink:type="simple">s.n.</named-content>; institutionCode: <named-content xmlns:xlink="http://www.w3.org/1999/xlink" content-type="dwc:institutionCode" xlink:type="simple">ATHU</named-content>; basisOfRecord: <named-content xmlns:xlink="http://www.w3.org/1999/xlink" content-type="dwc:basisOfRecord" xlink:type="simple">Specimen</named-content></p></list-item></list></tp:treatment-sec><tp:treatment-sec sec-type="Taxon discussion"><title>Taxon discussion</title><p><italic><tp:taxon-name><tp:taxon-name-part taxon-name-part-type="genus" reg="Jacobaea">Jacobaea</tp:taxon-name-part><tp:taxon-name-part taxon-name-part-type="species" reg="othonnae">othonnae</tp:taxon-name-part></tp:taxon-name></italic> is rare in Greece, known from the floristic regions of North Pindos (NPi) and NE (<xref ref-type="bibr" rid="B7668013">Dimopoulos et al. 2013</xref>). In North Pindos, specifically, there is only one record from Mt. Timfi (<xref ref-type="bibr" rid="B7667811">Authier 2014</xref>), while in the NE, there are records from Mt. Athos (<xref ref-type="bibr" rid="B7667877">Boissier 1875</xref>, <xref ref-type="bibr" rid="B7667811">Authier 2014</xref>), Mt. Pangeo (a.n. <ext-link xmlns:xlink="http://www.w3.org/1999/xlink" ext-link-type="uri" xlink:href="http://herbarium.emg.umu.se/record.php?Genus=jacobaea&amp;Species=othonnae&amp;Country=Greece&amp;Page=6&amp;AaccNr=1983136&amp;Ainst=LD&amp;Acoll=&amp;Aid=82535690&amp;nrRecords=6" xlink:type="simple">1983136, LD</ext-link>!) and Mt. Vrondous (<xref ref-type="bibr" rid="B7667811">Authier 2014</xref>). According to <xref ref-type="bibr" rid="B7669545">Sutorý (2021)</xref>, the Mt. Athos plants are somewhat isolated, have woolly-tomentose synflorescences and involucres and belong to the distinct and local subsp. <tp:taxon-name><tp:taxon-name-part taxon-name-part-type="genus" reg="Jacobaea"/><tp:taxon-name-part taxon-name-part-type="species" reg="othonnae"/><tp:taxon-name-part taxon-name-part-type="subspecies" reg="anomala">anomala</tp:taxon-name-part></tp:taxon-name> (Sm.) Sutorý. The rest of the north-eastern populations are attributed to the typical subsp. <tp:taxon-name><tp:taxon-name-part taxon-name-part-type="genus" reg="Jacobaea"/><tp:taxon-name-part taxon-name-part-type="species" reg="othonnae"/><tp:taxon-name-part taxon-name-part-type="subspecies" reg="othonnae">othonnae</tp:taxon-name-part></tp:taxon-name> and have glabrous synflorescences and involucres. The plants of Mt. Achladovouno (Fig. <xref ref-type="fig" rid="F7677574">8</xref>) seem to break this distribution pattern, as they present woolly-tomentose synflorescences, particularly at young age and, therefore, fit subsp. <tp:taxon-name><tp:taxon-name-part taxon-name-part-type="genus" reg="Jacobaea"/><tp:taxon-name-part taxon-name-part-type="species" reg="othonnae"/><tp:taxon-name-part taxon-name-part-type="subspecies" reg="anomala">anomala</tp:taxon-name-part></tp:taxon-name>. Our new collection adds a second mountain locality to subsp. <tp:taxon-name><tp:taxon-name-part taxon-name-part-type="genus" reg="Jacobaea"/><tp:taxon-name-part taxon-name-part-type="species" reg="othonnae"/><tp:taxon-name-part taxon-name-part-type="subspecies" reg="anomala">anomala</tp:taxon-name-part></tp:taxon-name> and extends its distribution ca. 120 km to the north-east (Fig. <xref ref-type="fig" rid="F7677570">7</xref>).</p></tp:treatment-sec><tp:treatment-sec><!--Section generated to contain objects referenced in tp:taxon-treatment.--><fig id="F7677574" position="float" orientation="portrait"><object-id xmlns:xlink="http://www.w3.org/1999/xlink" content-type="arpha" xlink:type="simple">80FB758C-E125-59B0-9E33-3A9A09B95CAB</object-id><object-id xmlns:xlink="http://www.w3.org/1999/xlink" content-type="doi" xlink:type="simple">10.3897/BDJ.10.e81817.figure8</object-id><label>Figure 8.</label><caption><p><tp:taxon-name><tp:taxon-name-part taxon-name-part-type="genus" reg="Jacobaea">Jacobaea</tp:taxon-name-part><tp:taxon-name-part taxon-name-part-type="species" reg="othonnae">othonnae</tp:taxon-name-part><tp:taxon-name-part taxon-name-part-type="infraspecific-rank">subsp.</tp:taxon-name-part><tp:taxon-name-part taxon-name-part-type="subspecies" reg="anomala">anomala</tp:taxon-name-part></tp:taxon-name> from Mt. Achladovouno (photo: P. Doumas).</p></caption><graphic xmlns:xlink="http://www.w3.org/1999/xlink" xlink:href="bdj-10-e81817-g008.jpg" position="float" id="oo_640534.jpg" orientation="portrait" xlink:type="simple"><uri content-type="original_file" xlink:type="simple">https://binary.pensoft.net/fig/640534</uri></graphic></fig><fig id="F7677570" position="float" orientation="portrait"><object-id xmlns:xlink="http://www.w3.org/1999/xlink" content-type="arpha" xlink:type="simple">D6E21720-478A-56A1-A01E-92BD9BFF5854</object-id><object-id xmlns:xlink="http://www.w3.org/1999/xlink" content-type="doi" xlink:type="simple">10.3897/BDJ.10.e81817.figure7</object-id><label>Figure 7.</label><caption><p>Distribution map of <italic><tp:taxon-name><tp:taxon-name-part taxon-name-part-type="genus" reg="Centaurea">Centaurea</tp:taxon-name-part><tp:taxon-name-part taxon-name-part-type="species" reg="marmorea">marmorea</tp:taxon-name-part></tp:taxon-name></italic>, <tp:taxon-name><tp:taxon-name-part taxon-name-part-type="genus" reg="Jacobaea">Jacobaea</tp:taxon-name-part><tp:taxon-name-part taxon-name-part-type="species" reg="othonnae">othonnae</tp:taxon-name-part><tp:taxon-name-part taxon-name-part-type="infraspecific-rank">subsp.</tp:taxon-name-part><tp:taxon-name-part taxon-name-part-type="subspecies" reg="anomala">anomala</tp:taxon-name-part></tp:taxon-name>, <tp:taxon-name><tp:taxon-name-part taxon-name-part-type="genus" reg="Hesperis">Hesperis</tp:taxon-name-part><tp:taxon-name-part taxon-name-part-type="species" reg="matronalis">matronalis</tp:taxon-name-part><tp:taxon-name-part taxon-name-part-type="infraspecific-rank">subsp.</tp:taxon-name-part><tp:taxon-name-part taxon-name-part-type="subspecies" reg="matronalis">matronalis</tp:taxon-name-part></tp:taxon-name> and <italic><tp:taxon-name><tp:taxon-name-part taxon-name-part-type="genus" reg="Saponaria">Saponaria</tp:taxon-name-part><tp:taxon-name-part taxon-name-part-type="species" reg="stranjensis">stranjensis</tp:taxon-name-part></tp:taxon-name></italic> in Greece.</p></caption><graphic xmlns:xlink="http://www.w3.org/1999/xlink" xlink:href="bdj-10-e81817-g007.png" position="float" id="oo_656686.png" orientation="portrait" xlink:type="simple"><uri content-type="original_file" xlink:type="simple">https://binary.pensoft.net/fig/656686</uri></graphic></fig></tp:treatment-sec><ref-list><ref id="B7668013"><element-citation xmlns:xlink="http://www.w3.org/1999/xlink" publication-type="book" xlink:type="simple"><person-group person-group-type="editor"><name name-style="western"><surname>Dimopoulos</surname><given-names>P.</given-names></name><name name-style="western"><surname>Raus</surname><given-names>T.</given-names></name><name name-style="western"><surname>Bergmeier</surname><given-names>E.</given-names></name><name name-style="western"><surname>Constantinidis</surname><given-names>T.</given-names></name><name name-style="western"><surname>Iatrou</surname><given-names>G.</given-names></name><name name-style="western"><surname>Kokkini</surname><given-names>S.</given-names></name><name name-style="western"><surname>Strid</surname><given-names>A.</given-names></name><name name-style="western"><surname>D.Tzanoudakis</surname></name></person-group><year>2013</year><source>Vascular plants of Greece: An annotated checklist</source><publisher-name>Botanischer Garten und Botanisches Museum Berlin-Dahlem, Berlin; Hellenic Botanical Society</publisher-name><publisher-loc>Athens</publisher-loc><size units="page">372</size></element-citation></ref><ref id="B7667811"><element-citation xmlns:xlink="http://www.w3.org/1999/xlink" publication-type="chapter" xlink:type="simple"><person-group person-group-type="author"><name name-style="western"><surname>Authier</surname><given-names>P.</given-names></name></person-group><year>2014</year><chapter-title>Reports 1-24</chapter-title><person-group person-group-type="editor"><name name-style="western"><surname>Vladimirov</surname><given-names>V.</given-names></name><name name-style="western"><surname>Tan</surname><given-names>K.</given-names></name></person-group><source>New floristic records in the Balkans: 24</source><publisher-name>Phytologia Balcanica</publisher-name><publisher-loc>20 (1): 99-137</publisher-loc></element-citation></ref><ref id="B7667877"><element-citation xmlns:xlink="http://www.w3.org/1999/xlink" publication-type="book" xlink:type="simple"><person-group person-group-type="author"><name name-style="western"><surname>Boissier</surname><given-names>E.</given-names></name></person-group><year>1875</year><source>Flora Orientalis sive enumeratio plantarum in oriente a Graecia et Aegypto ad Indiae fines hucusque observatarum 3</source><publisher-name>H. George, Genevae et Basileae</publisher-name><publisher-loc>Lugduni</publisher-loc><size units="page">1033</size></element-citation></ref><ref id="B7669545"><element-citation xmlns:xlink="http://www.w3.org/1999/xlink" publication-type="article" xlink:type="simple"><person-group person-group-type="author"><name name-style="western"><surname>Sutorý</surname><given-names>K.</given-names></name></person-group><year>2021</year><article-title>Taxonomic and nomenclatural notes on <italic><tp:taxon-name><tp:taxon-name-part taxon-name-part-type="genus" reg="Jacobaea">Jacobaea</tp:taxon-name-part><tp:taxon-name-part taxon-name-part-type="species" reg="othonnae">othonnae</tp:taxon-name-part></tp:taxon-name></italic> (<tp:taxon-name><tp:taxon-name-part taxon-name-part-type="family">Asteraceae</tp:taxon-name-part></tp:taxon-name>-<tp:taxon-name><tp:taxon-name-part taxon-name-part-type="tribe">Senecioneae</tp:taxon-name-part></tp:taxon-name>-<tp:taxon-name><tp:taxon-name-part taxon-name-part-type="subtribe">Senecioninae</tp:taxon-name-part></tp:taxon-name>)</article-title><source>Phytotaxa</source><volume>510</volume><issue>1</issue><fpage>61</fpage><lpage>68</lpage><pub-id pub-id-type="doi">10.11646/phytotaxa.510.1.6</pub-id></element-citation></ref></ref-list></tp:taxon-treatment>
