# Supplementary material for: Thirty-two new and noteworthy floristic records from north-eastern Greece
Source: Biodivers Data J. 2022 Apr 21;10:e81817. doi: 10.3897/BDJ.10.e81817 (PMC9050803; doi:10.3897/BDJ.10.e81817)
Supplement: XML Treatment for Takhtajaniantha austriaca [file BDJ.10.e81817-treatment7.xml]

<!DOCTYPE tp:taxon-treatment
  PUBLIC "-//TaxonX//DTD Taxonomic Treatment Publishing DTD v0 20100105//EN" "tax-treatment-NSO.dtd">
<tp:taxon-treatment xmlns:tp="http://www.plazi.org/taxpub"><tp:treatment-meta><mixed-citation publication-type="journal"><person-group><name><surname>Doumas</surname><given-names>Panayiotis</given-names></name><name><surname>Goula</surname><given-names>Katerina</given-names></name><name><surname>Constantinidis</surname><given-names>Theophanis</given-names></name></person-group><article-title>Thirty-two new and noteworthy floristic records from north-eastern Greece</article-title><source>Biodivers Data J</source><day>21</day><month>04</month><year>2022</year><volume>10</volume><pub-id pub-id-type="doi">10.3897/BDJ.10.e81817</pub-id></mixed-citation></tp:treatment-meta><tp:nomenclature><tp:taxon-name>
            <object-id xmlns:xlink="http://www.w3.org/1999/xlink" content-type="arpha" xlink:type="simple">5F254FBD-E1A6-5529-AC7E-9EB4078B06FE</object-id>
            <tp:taxon-name-part taxon-name-part-type="genus">Takhtajaniantha</tp:taxon-name-part>
            <tp:taxon-name-part taxon-name-part-type="species">austriaca</tp:taxon-name-part>
          </tp:taxon-name><tp:taxon-authority>(Willd.) Zaika, Sukhor. &amp; N.Kilian</tp:taxon-authority><tp:nomenclature-citation-list><tp:nomenclature-citation><tp:taxon-name>
                <tp:taxon-name-part taxon-name-part-type="genus" reg="Takhtajaniantha">Takhtajaniantha</tp:taxon-name-part>
                <tp:taxon-name-part taxon-name-part-type="species" reg="austriaca">austriaca</tp:taxon-name-part>
              </tp:taxon-name><comment> (Willd.) Zaika, Sukhor. &amp; N.Kilian in PhytoKeys 137: 72 (2020) [<italic><tp:taxon-name><tp:taxon-name-part taxon-name-part-type="genus" reg="Scorzonera">Scorzonera</tp:taxon-name-part><tp:taxon-name-part taxon-name-part-type="species" reg="austriaca">austriaca</tp:taxon-name-part></tp:taxon-name></italic> Willd.]</comment></tp:nomenclature-citation></tp:nomenclature-citation-list></tp:nomenclature><tp:treatment-sec sec-type="materials"><title>Materials</title><list list-type="alpha-lower" list-content="occurrences"><list-item><p><bold>Type status:</bold> <named-content xmlns:xlink="http://www.w3.org/1999/xlink" content-type="dwc:typeStatus" xlink:type="simple">Other material</named-content>. <bold>Occurrence:</bold> recordedBy: <named-content xmlns:xlink="http://www.w3.org/1999/xlink" content-type="dwc:recordedBy" xlink:type="simple">P. Doumas</named-content>; <bold>Taxon:</bold> scientificName: <named-content xmlns:xlink="http://www.w3.org/1999/xlink" content-type="dwc:scientificName" xlink:type="simple"><tp:taxon-name><tp:taxon-name-part taxon-name-part-type="genus" reg="Takhtajaniantha">Takhtajaniantha</tp:taxon-name-part><tp:taxon-name-part taxon-name-part-type="species" reg="austriaca">austriaca</tp:taxon-name-part></tp:taxon-name></named-content>; family: <named-content xmlns:xlink="http://www.w3.org/1999/xlink" content-type="dwc:family" xlink:type="simple"><tp:taxon-name><tp:taxon-name-part taxon-name-part-type="family">Asteraceae</tp:taxon-name-part></tp:taxon-name></named-content>; genus: <named-content xmlns:xlink="http://www.w3.org/1999/xlink" content-type="dwc:genus" xlink:type="simple"><tp:taxon-name><tp:taxon-name-part taxon-name-part-type="genus">Takhtajaniantha</tp:taxon-name-part></tp:taxon-name></named-content>; specificEpithet: <named-content xmlns:xlink="http://www.w3.org/1999/xlink" content-type="dwc:specificEpithet" xlink:type="simple"><tp:taxon-name><tp:taxon-name-part taxon-name-part-type="genus" reg="Takhtajaniantha"/><tp:taxon-name-part taxon-name-part-type="species" reg="austriaca">austriaca</tp:taxon-name-part></tp:taxon-name></named-content>; taxonRank: <named-content xmlns:xlink="http://www.w3.org/1999/xlink" content-type="dwc:taxonRank" xlink:type="simple">species</named-content>; <bold>Location:</bold> continent: <named-content xmlns:xlink="http://www.w3.org/1999/xlink" content-type="dwc:continent" xlink:type="simple">Europe</named-content>; country: <named-content xmlns:xlink="http://www.w3.org/1999/xlink" content-type="dwc:country" xlink:type="simple">Greece</named-content>; stateProvince: <named-content xmlns:xlink="http://www.w3.org/1999/xlink" content-type="dwc:stateProvince" xlink:type="simple">Nomos Xanthis</named-content>; verbatimLocality: <named-content xmlns:xlink="http://www.w3.org/1999/xlink" content-type="dwc:verbatimLocality" xlink:type="simple">Mt. Achladovouno, just below the summit ridge</named-content>; verbatimElevation: <named-content xmlns:xlink="http://www.w3.org/1999/xlink" content-type="dwc:verbatimElevation" xlink:type="simple">1332 m</named-content>; verbatimLatitude: <named-content xmlns:xlink="http://www.w3.org/1999/xlink" content-type="dwc:verbatimLatitude" xlink:type="simple">41°10′</named-content>; verbatimLongitude: <named-content xmlns:xlink="http://www.w3.org/1999/xlink" content-type="dwc:verbatimLongitude" xlink:type="simple">24°47′</named-content>; <bold>Identification:</bold> identifiedBy: <named-content xmlns:xlink="http://www.w3.org/1999/xlink" content-type="dwc:identifiedBy" xlink:type="simple">P. Doumas, K. Goula &amp; Th. Constantinidis</named-content>; <bold>Event:</bold> eventDate: <named-content xmlns:xlink="http://www.w3.org/1999/xlink" content-type="dwc:eventDate" xlink:type="simple">16 May 2021</named-content>; habitat: <named-content xmlns:xlink="http://www.w3.org/1999/xlink" content-type="dwc:habitat" xlink:type="simple">rocky, calcareous slopes</named-content>; <bold>Record Level:</bold> collectionID: <named-content xmlns:xlink="http://www.w3.org/1999/xlink" content-type="dwc:collectionID" xlink:type="simple">29</named-content>; institutionCode: <named-content xmlns:xlink="http://www.w3.org/1999/xlink" content-type="dwc:institutionCode" xlink:type="simple">ATHU</named-content>; basisOfRecord: <named-content xmlns:xlink="http://www.w3.org/1999/xlink" content-type="dwc:basisOfRecord" xlink:type="simple">Specimen</named-content></p></list-item></list></tp:treatment-sec><tp:treatment-sec sec-type="Taxon discussion"><title>Taxon discussion</title><p>A Euro-Siberian floristic element reported twice in Greece: on the high-altitude serpentine rocks of Mt. Smolikas (<xref ref-type="bibr" rid="B7668868">Lack and Kilian 1991</xref>) and on the northern foothills of Mt. Olimbos (<xref ref-type="bibr" rid="B7669458">Strid and Franzén 1984</xref>). <xref ref-type="bibr" rid="B7668868">Lack and Kilian (1991)</xref> recorded the species as <italic><tp:taxon-name><tp:taxon-name-part taxon-name-part-type="genus" reg="Scorzonera">Scorzonera</tp:taxon-name-part><tp:taxon-name-part taxon-name-part-type="species" reg="austriaca">austriaca</tp:taxon-name-part></tp:taxon-name></italic> and noted that the Mt. Smolikas population is somehow intermediate between subsp. <tp:taxon-name><tp:taxon-name-part taxon-name-part-type="genus" reg="Scorzonera"/><tp:taxon-name-part taxon-name-part-type="species" reg="austriaca"/><tp:taxon-name-part taxon-name-part-type="subspecies" reg="austriaca">austriaca</tp:taxon-name-part></tp:taxon-name> and subsp. <tp:taxon-name><tp:taxon-name-part taxon-name-part-type="genus" reg="Scorzonera"/><tp:taxon-name-part taxon-name-part-type="species" reg="austriaca"/><tp:taxon-name-part taxon-name-part-type="subspecies" reg="bupleurifolia">bupleurifolia</tp:taxon-name-part></tp:taxon-name> (Pouzolz) Bonnier. The Mt. Achladovouno population (Fig. <xref ref-type="fig" rid="F7677578">9</xref>) is new for the NE region and comes closer to the typical subspecies because of its basal leaves with lamina gradually narrowed into the petiole (<xref ref-type="bibr" rid="B7667950">Chater 1976</xref>). Nomenclature follows <xref ref-type="bibr" rid="B7670241">Zaika et al. (2020)</xref>, who transferred <italic><tp:taxon-name><tp:taxon-name-part taxon-name-part-type="genus" reg="Scorzonera">Scorzonera</tp:taxon-name-part><tp:taxon-name-part taxon-name-part-type="species" reg="austriaca">austriaca</tp:taxon-name-part></tp:taxon-name></italic> to <italic><tp:taxon-name><tp:taxon-name-part taxon-name-part-type="genus" reg="Takhtajaniantha">Takhtajaniantha</tp:taxon-name-part></tp:taxon-name></italic>, in accordance with carpological, anatomical and molecular phylogenetic evidence.</p></tp:treatment-sec><tp:treatment-sec><!--Section generated to contain objects referenced in tp:taxon-treatment.--><fig id="F7677578" position="float" orientation="portrait"><object-id xmlns:xlink="http://www.w3.org/1999/xlink" content-type="arpha" xlink:type="simple">3CA50F4A-6979-5CFF-B221-E0177D12AA05</object-id><object-id xmlns:xlink="http://www.w3.org/1999/xlink" content-type="doi" xlink:type="simple">10.3897/BDJ.10.e81817.figure9</object-id><label>Figure 9.</label><caption><p><italic><tp:taxon-name><tp:taxon-name-part taxon-name-part-type="genus" reg="Takhtajaniantha">Takhtajaniantha</tp:taxon-name-part><tp:taxon-name-part taxon-name-part-type="species" reg="austriaca">austriaca</tp:taxon-name-part></tp:taxon-name></italic> from Mt. Achladovouno (photo: P. Doumas).</p></caption><graphic xmlns:xlink="http://www.w3.org/1999/xlink" xlink:href="bdj-10-e81817-g009.jpg" position="float" id="oo_640535.jpg" orientation="portrait" xlink:type="simple"><uri content-type="original_file" xlink:type="simple">https://binary.pensoft.net/fig/640535</uri></graphic></fig></tp:treatment-sec><ref-list><ref id="B7668868"><element-citation xmlns:xlink="http://www.w3.org/1999/xlink" publication-type="chapter" xlink:type="simple"><person-group person-group-type="author"><name name-style="western"><surname>Lack</surname><given-names>H. W.</given-names></name><name name-style="western"><surname>Kilian</surname><given-names>N.</given-names></name></person-group><year>1991</year><chapter-title><italic><tp:taxon-name><tp:taxon-name-part taxon-name-part-type="genus" reg="Scorzonera">Scorzonera</tp:taxon-name-part></tp:taxon-name></italic> L.</chapter-title><person-group person-group-type="editor"><name name-style="western"><surname>Strid</surname><given-names>A.</given-names></name><name name-style="western"><surname>Tan</surname><given-names>K.</given-names></name></person-group><source>Mountain Flora of Greece 2</source><publisher-name>Edinburgh University Press</publisher-name><publisher-loc>Edinburg</publisher-loc><size units="page">1008</size></element-citation></ref><ref id="B7669458"><element-citation xmlns:xlink="http://www.w3.org/1999/xlink" publication-type="article" xlink:type="simple"><person-group person-group-type="author"><name name-style="western"><surname>Strid</surname><given-names>A.</given-names></name><name name-style="western"><surname>Franzén</surname><given-names>R.</given-names></name></person-group><year>1984</year><article-title>Chromosome numbers in flowering plants from Greece</article-title><source>Willdenowia</source><volume>13</volume><issue>2</issue><fpage>329</fpage><lpage>333</lpage><uri xlink:type="simple">https://www.jstor.org/stable/3995848</uri></element-citation></ref><ref id="B7667950"><element-citation xmlns:xlink="http://www.w3.org/1999/xlink" publication-type="chapter" xlink:type="simple"><person-group person-group-type="author"><name name-style="western"><surname>Chater</surname><given-names>A. O.</given-names></name></person-group><year>1976</year><chapter-title><italic><tp:taxon-name><tp:taxon-name-part taxon-name-part-type="genus" reg="Scorzonera">Scorzonera</tp:taxon-name-part></tp:taxon-name></italic> L.</chapter-title><person-group person-group-type="editor"><name name-style="western"><surname>Tutin</surname><given-names>T. G.</given-names></name><name name-style="western"><surname>Heywood</surname><given-names>V. H.</given-names></name><name name-style="western"><surname>Burges</surname><given-names>N. A.</given-names></name><name name-style="western"><surname>Moore</surname><given-names>D. M.</given-names></name><name name-style="western"><surname>Valentine</surname><given-names>D. H.</given-names></name><name name-style="western"><surname>Walters</surname><given-names>S. M.</given-names></name><name name-style="western"><surname>Webb</surname><given-names>D. A.</given-names></name></person-group><source>Flora Europaea Vol. 4</source><publisher-name>Cambridge University Press</publisher-name><publisher-loc>Cambridge</publisher-loc><size units="page">505</size></element-citation></ref><ref id="B7670241"><element-citation xmlns:xlink="http://www.w3.org/1999/xlink" publication-type="article" xlink:type="simple"><person-group person-group-type="author"><name name-style="western"><surname>Zaika</surname><given-names>M. A.</given-names></name><name name-style="western"><surname>Kilian</surname><given-names>N.</given-names></name><name name-style="western"><surname>Jones</surname><given-names>K.</given-names></name><name name-style="western"><surname>Krinitsina</surname><given-names>A. A.</given-names></name><name name-style="western"><surname>Nilova</surname><given-names>M. V.</given-names></name><name name-style="western"><surname>Speranskaya</surname><given-names>A. S.</given-names></name><name name-style="western"><surname>Sukhorukov</surname><given-names>A. P.</given-names></name></person-group><year>2020</year><article-title><italic><tp:taxon-name><tp:taxon-name-part taxon-name-part-type="genus" reg="Scorzonera">Scorzonera</tp:taxon-name-part></tp:taxon-name></italic> sensu lato (<tp:taxon-name><tp:taxon-name-part taxon-name-part-type="family">Asteraceae</tp:taxon-name-part></tp:taxon-name>, <tp:taxon-name><tp:taxon-name-part taxon-name-part-type="tribe">Cichorieae</tp:taxon-name-part></tp:taxon-name>) – taxonomic reassessment in the light of new molecular phylogenetic and carpological analyses</article-title><source>PhytoKeys</source><volume>137</volume><fpage>1</fpage><lpage>85</lpage><pub-id pub-id-type="doi">10.3897/phytokeys.137.46544</pub-id></element-citation></ref></ref-list></tp:taxon-treatment>
