# Supplementary material for: Thirty-two new and noteworthy floristic records from north-eastern Greece
Source: Biodivers Data J. 2022 Apr 21;10:e81817. doi: 10.3897/BDJ.10.e81817 (PMC9050803; doi:10.3897/BDJ.10.e81817)
Supplement: XML Treatment for Onosma kittanae [file BDJ.10.e81817-treatment8.xml]

<!DOCTYPE tp:taxon-treatment
  PUBLIC "-//TaxonX//DTD Taxonomic Treatment Publishing DTD v0 20100105//EN" "tax-treatment-NSO.dtd">
<tp:taxon-treatment xmlns:tp="http://www.plazi.org/taxpub"><tp:treatment-meta><mixed-citation publication-type="journal"><person-group><name><surname>Doumas</surname><given-names>Panayiotis</given-names></name><name><surname>Goula</surname><given-names>Katerina</given-names></name><name><surname>Constantinidis</surname><given-names>Theophanis</given-names></name></person-group><article-title>Thirty-two new and noteworthy floristic records from north-eastern Greece</article-title><source>Biodivers Data J</source><day>21</day><month>04</month><year>2022</year><volume>10</volume><pub-id pub-id-type="doi">10.3897/BDJ.10.e81817</pub-id></mixed-citation></tp:treatment-meta><tp:nomenclature><tp:taxon-name>
            <object-id xmlns:xlink="http://www.w3.org/1999/xlink" content-type="arpha" xlink:type="simple">4806541A-70F9-590E-B9DA-53BBA125F533</object-id>
            <tp:taxon-name-part taxon-name-part-type="genus">Onosma</tp:taxon-name-part>
            <tp:taxon-name-part taxon-name-part-type="species">kittanae</tp:taxon-name-part>
          </tp:taxon-name><tp:taxon-authority>Strid ex Stefanović, Kit Tan &amp; Iatroú</tp:taxon-authority><tp:nomenclature-citation-list><tp:nomenclature-citation><tp:taxon-name>
                <tp:taxon-name-part taxon-name-part-type="genus" reg="Onosma">Onosma</tp:taxon-name-part>
                <tp:taxon-name-part taxon-name-part-type="species" reg="kittanae">kittanae</tp:taxon-name-part>
              </tp:taxon-name><comment> Strid ex Stefanović, Kit Tan &amp; Iatroú in Pl. Syst. Evol. 242(1-4): 157 (2003)</comment></tp:nomenclature-citation></tp:nomenclature-citation-list></tp:nomenclature><tp:treatment-sec sec-type="materials"><title>Materials</title><list list-type="alpha-lower" list-content="occurrences"><list-item><p><bold>Type status:</bold> <named-content xmlns:xlink="http://www.w3.org/1999/xlink" content-type="dwc:typeStatus" xlink:type="simple">Other material</named-content>. <bold>Occurrence:</bold> recordedBy: <named-content xmlns:xlink="http://www.w3.org/1999/xlink" content-type="dwc:recordedBy" xlink:type="simple">P. Doumas</named-content>; <bold>Taxon:</bold> scientificName: <named-content xmlns:xlink="http://www.w3.org/1999/xlink" content-type="dwc:scientificName" xlink:type="simple"><tp:taxon-name><tp:taxon-name-part taxon-name-part-type="genus" reg="Onosma">Onosma</tp:taxon-name-part><tp:taxon-name-part taxon-name-part-type="species" reg="kittanae">kittanae</tp:taxon-name-part></tp:taxon-name></named-content>; family: <named-content xmlns:xlink="http://www.w3.org/1999/xlink" content-type="dwc:family" xlink:type="simple"><tp:taxon-name><tp:taxon-name-part taxon-name-part-type="family">Boraginaceae</tp:taxon-name-part></tp:taxon-name></named-content>; genus: <named-content xmlns:xlink="http://www.w3.org/1999/xlink" content-type="dwc:genus" xlink:type="simple"><tp:taxon-name><tp:taxon-name-part taxon-name-part-type="genus">Onosma</tp:taxon-name-part></tp:taxon-name></named-content>; specificEpithet: <named-content xmlns:xlink="http://www.w3.org/1999/xlink" content-type="dwc:specificEpithet" xlink:type="simple"><tp:taxon-name><tp:taxon-name-part taxon-name-part-type="genus" reg="Onosma"/><tp:taxon-name-part taxon-name-part-type="species" reg="kittanae">kittanae</tp:taxon-name-part></tp:taxon-name></named-content>; taxonRank: <named-content xmlns:xlink="http://www.w3.org/1999/xlink" content-type="dwc:taxonRank" xlink:type="simple">species</named-content>; <bold>Location:</bold> continent: <named-content xmlns:xlink="http://www.w3.org/1999/xlink" content-type="dwc:continent" xlink:type="simple">Europe</named-content>; country: <named-content xmlns:xlink="http://www.w3.org/1999/xlink" content-type="dwc:country" xlink:type="simple">Greece</named-content>; stateProvince: <named-content xmlns:xlink="http://www.w3.org/1999/xlink" content-type="dwc:stateProvince" xlink:type="simple">Nomos Xanthis</named-content>; verbatimLocality: <named-content xmlns:xlink="http://www.w3.org/1999/xlink" content-type="dwc:verbatimLocality" xlink:type="simple">ca. 2.4 km SE of Potamochori Village</named-content>; verbatimElevation: <named-content xmlns:xlink="http://www.w3.org/1999/xlink" content-type="dwc:verbatimElevation" xlink:type="simple">553 m</named-content>; verbatimLatitude: <named-content xmlns:xlink="http://www.w3.org/1999/xlink" content-type="dwc:verbatimLatitude" xlink:type="simple">41°14′</named-content>; verbatimLongitude: <named-content xmlns:xlink="http://www.w3.org/1999/xlink" content-type="dwc:verbatimLongitude" xlink:type="simple">25°04′</named-content>; <bold>Identification:</bold> identifiedBy: <named-content xmlns:xlink="http://www.w3.org/1999/xlink" content-type="dwc:identifiedBy" xlink:type="simple">P. Doumas &amp; K. Goula</named-content>; <bold>Event:</bold> eventDate: <named-content xmlns:xlink="http://www.w3.org/1999/xlink" content-type="dwc:eventDate" xlink:type="simple">15 May 2021</named-content>; habitat: <named-content xmlns:xlink="http://www.w3.org/1999/xlink" content-type="dwc:habitat" xlink:type="simple">scrub, on serpentine</named-content>; <bold>Record Level:</bold> collectionID: <named-content xmlns:xlink="http://www.w3.org/1999/xlink" content-type="dwc:collectionID" xlink:type="simple">19</named-content>; institutionCode: <named-content xmlns:xlink="http://www.w3.org/1999/xlink" content-type="dwc:institutionCode" xlink:type="simple">ATHU</named-content>; basisOfRecord: <named-content xmlns:xlink="http://www.w3.org/1999/xlink" content-type="dwc:basisOfRecord" xlink:type="simple">Specimen</named-content></p></list-item></list></tp:treatment-sec><tp:treatment-sec sec-type="Taxon discussion"><title>Taxon discussion</title><p><italic><tp:taxon-name><tp:taxon-name-part taxon-name-part-type="genus" reg="Onosma">Onosma</tp:taxon-name-part><tp:taxon-name-part taxon-name-part-type="species" reg="kittanae">kittanae</tp:taxon-name-part></tp:taxon-name></italic> was initially described as endemic to Greece (<xref ref-type="bibr" rid="B7670950">Stevanović et al. 2003</xref>), until <xref ref-type="bibr" rid="B7670067">Teppner and Karl (2017)</xref> pointed out its similarities to <italic><tp:taxon-name><tp:taxon-name-part taxon-name-part-type="genus" reg="Onosma">O.</tp:taxon-name-part><tp:taxon-name-part taxon-name-part-type="species" reg="pavlovae">pavlovae</tp:taxon-name-part></tp:taxon-name></italic> Petrova &amp; Kit Tan (<italic><tp:taxon-name><tp:taxon-name-part taxon-name-part-type="genus" reg="Onosma">O.</tp:taxon-name-part><tp:taxon-name-part taxon-name-part-type="species" reg="bulgarica">bulgarica</tp:taxon-name-part></tp:taxon-name></italic> D. Pavlova non Velenovský) from Bulgaria and treated the latter as a synonym of <italic><tp:taxon-name><tp:taxon-name-part taxon-name-part-type="genus" reg="Onosma">O.</tp:taxon-name-part><tp:taxon-name-part taxon-name-part-type="species" reg="kittanae">kittanae</tp:taxon-name-part></tp:taxon-name></italic>. The species remains a rare, range-restricted Balkan endemic confined to the serpentine substrates of south Bulgaria and NE Greece. In Greece, only two localities were known so far: around the <italic>locus classicus</italic> in Nomos Evrou (<xref ref-type="bibr" rid="B7670950">Stevanović et al. 2003</xref>, <xref ref-type="bibr" rid="B7670067">Teppner and Karl 2017</xref>) and between Organi and Chloi Villages of Nomos Rodopis (<xref ref-type="bibr" rid="B7669441">Strid 2018</xref>). Our third, new locality (Fig. <xref ref-type="fig" rid="F7677582">10</xref>) forms the westernmost distribution border for the species (Fig. <xref ref-type="fig" rid="F7677586">11</xref>). According to the [B1ab(ii iii iv) + 2ab(ii iii iv)] criteria, <italic><tp:taxon-name><tp:taxon-name-part taxon-name-part-type="genus" reg="Onosma">O.</tp:taxon-name-part><tp:taxon-name-part taxon-name-part-type="species" reg="kittanae">kittanae</tp:taxon-name-part></tp:taxon-name></italic> fits the Endangered Category at national level (<xref ref-type="bibr" rid="B7668800">IUCN 2012</xref>).</p></tp:treatment-sec><tp:treatment-sec><!--Section generated to contain objects referenced in tp:taxon-treatment.--><fig id="F7677582" position="float" orientation="portrait"><object-id xmlns:xlink="http://www.w3.org/1999/xlink" content-type="arpha" xlink:type="simple">F261120C-F699-535C-B7B4-A28695C3FCDC</object-id><object-id xmlns:xlink="http://www.w3.org/1999/xlink" content-type="doi" xlink:type="simple">10.3897/BDJ.10.e81817.figure10</object-id><label>Figure 10.</label><caption><p><italic><tp:taxon-name><tp:taxon-name-part taxon-name-part-type="genus" reg="Onosma">Onosma</tp:taxon-name-part><tp:taxon-name-part taxon-name-part-type="species" reg="kittanae">kittanae</tp:taxon-name-part></tp:taxon-name></italic> from Nomos Xanthis (photo: P. Doumas).</p></caption><graphic xmlns:xlink="http://www.w3.org/1999/xlink" xlink:href="bdj-10-e81817-g010.jpg" position="float" id="oo_640536.jpg" orientation="portrait" xlink:type="simple"><uri content-type="original_file" xlink:type="simple">https://binary.pensoft.net/fig/640536</uri></graphic></fig><fig id="F7677586" position="float" orientation="portrait"><object-id xmlns:xlink="http://www.w3.org/1999/xlink" content-type="arpha" xlink:type="simple">467E62B0-4C7E-572A-BC10-83C85A3E97B1</object-id><object-id xmlns:xlink="http://www.w3.org/1999/xlink" content-type="doi" xlink:type="simple">10.3897/BDJ.10.e81817.figure11</object-id><label>Figure 11.</label><caption><p>Distribution map of <italic><tp:taxon-name><tp:taxon-name-part taxon-name-part-type="genus" reg="Onosma">Onosma</tp:taxon-name-part><tp:taxon-name-part taxon-name-part-type="species" reg="kittanae">kittanae</tp:taxon-name-part></tp:taxon-name></italic>, <tp:taxon-name><tp:taxon-name-part taxon-name-part-type="genus" reg="Aethionema">Aethionema</tp:taxon-name-part><tp:taxon-name-part taxon-name-part-type="species" reg="saxatile">saxatile</tp:taxon-name-part><tp:taxon-name-part taxon-name-part-type="infraspecific-rank">subsp.</tp:taxon-name-part><tp:taxon-name-part taxon-name-part-type="subspecies" reg="rhodopaeum">rhodopaeum</tp:taxon-name-part></tp:taxon-name> and <italic><tp:taxon-name><tp:taxon-name-part taxon-name-part-type="genus" reg="Silene">Silene</tp:taxon-name-part><tp:taxon-name-part taxon-name-part-type="species" reg="fetlerii">fetlerii</tp:taxon-name-part></tp:taxon-name></italic> in Greece and Bulgaria.</p></caption><graphic xmlns:xlink="http://www.w3.org/1999/xlink" xlink:href="bdj-10-e81817-g011.png" position="float" id="oo_656688.png" orientation="portrait" xlink:type="simple"><uri content-type="original_file" xlink:type="simple">https://binary.pensoft.net/fig/656688</uri></graphic></fig></tp:treatment-sec><ref-list><ref id="B7670950"><element-citation xmlns:xlink="http://www.w3.org/1999/xlink" publication-type="article" xlink:type="simple"><person-group person-group-type="author"><name name-style="western"><surname>Stevanović</surname><given-names>V.</given-names></name><name name-style="western"><surname>Tan</surname><given-names>K.</given-names></name><name name-style="western"><surname>Iatrou</surname><given-names>G.</given-names></name></person-group><year>2003</year><article-title>Distribution of the endemic Balkan flora on serpentine I. –obligate serpentine endemics</article-title><source>Plant Syst. Evol.</source><volume>242</volume><fpage>149</fpage><lpage>170</lpage><pub-id pub-id-type="doi">10.1007/s00606-003-0044-8</pub-id></element-citation></ref><ref id="B7670067"><element-citation xmlns:xlink="http://www.w3.org/1999/xlink" publication-type="article" xlink:type="simple"><person-group person-group-type="author"><name name-style="western"><surname>Teppner</surname><given-names>H.</given-names></name><name name-style="western"><surname>Karl</surname><given-names>R.</given-names></name></person-group><year>2017</year><article-title><italic><tp:taxon-name><tp:taxon-name-part taxon-name-part-type="genus" reg="Onosma">Onosma</tp:taxon-name-part><tp:taxon-name-part taxon-name-part-type="species" reg="kittanae">kittanae</tp:taxon-name-part></tp:taxon-name></italic> (<tp:taxon-name><tp:taxon-name-part taxon-name-part-type="family">Boraginaceae</tp:taxon-name-part></tp:taxon-name> – <tp:taxon-name><tp:taxon-name-part taxon-name-part-type="tribe">Lithospermeae</tp:taxon-name-part></tp:taxon-name>)</article-title><source>Mitteilungen des Naturwissenschaftlichen Vereines für Steiermark</source><volume>147</volume><fpage>77</fpage><lpage>97</lpage></element-citation></ref><ref id="B7669441"><element-citation xmlns:xlink="http://www.w3.org/1999/xlink" publication-type="chapter" xlink:type="simple"><person-group person-group-type="author"><name name-style="western"><surname>Strid</surname><given-names>A.</given-names></name></person-group><year>2018</year><chapter-title>Reports 124-148</chapter-title><person-group person-group-type="editor"><name name-style="western"><surname>Vladimirov</surname><given-names>V.</given-names></name><name name-style="western"><surname>Aybeke</surname><given-names>M.</given-names></name><name name-style="western"><surname>Tan</surname><given-names>K.</given-names></name></person-group><source>New floristic records in the Balkans: 36</source><publisher-name>Phytologia Balcanica</publisher-name><publisher-loc>24 (2): 263-292</publisher-loc></element-citation></ref><ref id="B7668800"><element-citation xmlns:xlink="http://www.w3.org/1999/xlink" publication-type="other" xlink:type="simple"><person-group person-group-type="author"><name name-style="western"><surname>IUCN</surname></name></person-group><year>2012</year><article-title>IUCN Red List Categories and Criteria: Version 3.1. Second edition</article-title><publisher-name>Gland, Switzerland and Cambridge, UK: IUCN. iv + 32pp</publisher-name></element-citation></ref></ref-list></tp:taxon-treatment>
