# Supplementary material for: Thirty-two new and noteworthy floristic records from north-eastern Greece
Source: Biodivers Data J. 2022 Apr 21;10:e81817. doi: 10.3897/BDJ.10.e81817 (PMC9050803; doi:10.3897/BDJ.10.e81817)
Supplement: XML Treatment for Aethionema saxatile rhodopaeum [file BDJ.10.e81817-treatment9.xml]

<!DOCTYPE tp:taxon-treatment
  PUBLIC "-//TaxonX//DTD Taxonomic Treatment Publishing DTD v0 20100105//EN" "tax-treatment-NSO.dtd">
<tp:taxon-treatment xmlns:tp="http://www.plazi.org/taxpub"><tp:treatment-meta><mixed-citation publication-type="journal"><person-group><name><surname>Doumas</surname><given-names>Panayiotis</given-names></name><name><surname>Goula</surname><given-names>Katerina</given-names></name><name><surname>Constantinidis</surname><given-names>Theophanis</given-names></name></person-group><article-title>Thirty-two new and noteworthy floristic records from north-eastern Greece</article-title><source>Biodivers Data J</source><day>21</day><month>04</month><year>2022</year><volume>10</volume><pub-id pub-id-type="doi">10.3897/BDJ.10.e81817</pub-id></mixed-citation></tp:treatment-meta><tp:nomenclature><tp:taxon-name>
            <object-id xmlns:xlink="http://www.w3.org/1999/xlink" content-type="arpha" xlink:type="simple">8080E6BA-C421-57D6-BF78-49CB586056DB</object-id>
            <tp:taxon-name-part taxon-name-part-type="genus">Aethionema</tp:taxon-name-part>
            <tp:taxon-name-part taxon-name-part-type="species">saxatile</tp:taxon-name-part>
            <tp:taxon-name-part taxon-name-part-type="subspecies">rhodopaeum</tp:taxon-name-part>
          </tp:taxon-name><tp:taxon-authority>(D.K. Pavlova) Constantinidis, Kougioumoutzis &amp; Kalpoutzakis 2017</tp:taxon-authority><tp:nomenclature-citation-list><tp:nomenclature-citation><tp:taxon-name>
                <tp:taxon-name-part taxon-name-part-type="genus" reg="Aethionema">Aethionema</tp:taxon-name-part>
                <tp:taxon-name-part taxon-name-part-type="species" reg="saxatile">saxatile</tp:taxon-name-part>
                <tp:taxon-name-part taxon-name-part-type="infraspecific-rank">subsp.</tp:taxon-name-part>
                <tp:taxon-name-part taxon-name-part-type="subspecies" reg="rhodopaeum">rhodopaeum</tp:taxon-name-part>
              </tp:taxon-name><comment> (D.K. Pavlova) Constantinidis, Kougioumoutzis &amp; Kalpoutzakis in Plant Biosyst. 151 (1): 115 (2017)</comment></tp:nomenclature-citation></tp:nomenclature-citation-list></tp:nomenclature><tp:treatment-sec sec-type="materials"><title>Materials</title><list list-type="alpha-lower" list-content="occurrences"><list-item><p><bold>Type status:</bold> <named-content xmlns:xlink="http://www.w3.org/1999/xlink" content-type="dwc:typeStatus" xlink:type="simple">Other material</named-content>. <bold>Occurrence:</bold> recordedBy: <named-content xmlns:xlink="http://www.w3.org/1999/xlink" content-type="dwc:recordedBy" xlink:type="simple">P. Doumas</named-content>; <bold>Taxon:</bold> scientificName: <named-content xmlns:xlink="http://www.w3.org/1999/xlink" content-type="dwc:scientificName" xlink:type="simple"><tp:taxon-name><tp:taxon-name-part taxon-name-part-type="genus" reg="Aethionema">Aethionema</tp:taxon-name-part><tp:taxon-name-part taxon-name-part-type="species" reg="saxatile">saxatile</tp:taxon-name-part></tp:taxon-name> subsp. <tp:taxon-name><tp:taxon-name-part taxon-name-part-type="genus" reg="Aethionema"/><tp:taxon-name-part taxon-name-part-type="species" reg="saxatile"/><tp:taxon-name-part taxon-name-part-type="subspecies" reg="rhodopaeum">rhodopaeum</tp:taxon-name-part></tp:taxon-name></named-content>; family: <named-content xmlns:xlink="http://www.w3.org/1999/xlink" content-type="dwc:family" xlink:type="simple"><tp:taxon-name><tp:taxon-name-part taxon-name-part-type="family">Brassicaceae</tp:taxon-name-part></tp:taxon-name></named-content>; genus: <named-content xmlns:xlink="http://www.w3.org/1999/xlink" content-type="dwc:genus" xlink:type="simple"><tp:taxon-name><tp:taxon-name-part taxon-name-part-type="genus">Aethionema</tp:taxon-name-part></tp:taxon-name></named-content>; specificEpithet: <named-content xmlns:xlink="http://www.w3.org/1999/xlink" content-type="dwc:specificEpithet" xlink:type="simple"><tp:taxon-name><tp:taxon-name-part taxon-name-part-type="genus" reg="Aethionema"/><tp:taxon-name-part taxon-name-part-type="species" reg="saxatile">saxatile</tp:taxon-name-part></tp:taxon-name></named-content>; infraspecificEpithet: <named-content xmlns:xlink="http://www.w3.org/1999/xlink" content-type="dwc:infraspecificEpithet" xlink:type="simple"><tp:taxon-name><tp:taxon-name-part taxon-name-part-type="genus" reg="Aethionema"/><tp:taxon-name-part taxon-name-part-type="species" reg="rhodopaeum">rhodopaeum</tp:taxon-name-part></tp:taxon-name></named-content>; taxonRank: <named-content xmlns:xlink="http://www.w3.org/1999/xlink" content-type="dwc:taxonRank" xlink:type="simple">subspecies</named-content>; <bold>Location:</bold> continent: <named-content xmlns:xlink="http://www.w3.org/1999/xlink" content-type="dwc:continent" xlink:type="simple">Europe</named-content>; country: <named-content xmlns:xlink="http://www.w3.org/1999/xlink" content-type="dwc:country" xlink:type="simple">Greece</named-content>; stateProvince: <named-content xmlns:xlink="http://www.w3.org/1999/xlink" content-type="dwc:stateProvince" xlink:type="simple">Nomos Xanthis</named-content>; verbatimLocality: <named-content xmlns:xlink="http://www.w3.org/1999/xlink" content-type="dwc:verbatimLocality" xlink:type="simple">between the Villages of Potamochori and Korifi, close to Kompsatos river belt</named-content>; verbatimElevation: <named-content xmlns:xlink="http://www.w3.org/1999/xlink" content-type="dwc:verbatimElevation" xlink:type="simple">550 m</named-content>; verbatimLatitude: <named-content xmlns:xlink="http://www.w3.org/1999/xlink" content-type="dwc:verbatimLatitude" xlink:type="simple">41°14′</named-content>; verbatimLongitude: <named-content xmlns:xlink="http://www.w3.org/1999/xlink" content-type="dwc:verbatimLongitude" xlink:type="simple">25°04′</named-content>; <bold>Identification:</bold> identifiedBy: <named-content xmlns:xlink="http://www.w3.org/1999/xlink" content-type="dwc:identifiedBy" xlink:type="simple">P. Doumas &amp; Th. Constantinidis</named-content>; <bold>Event:</bold> eventDate: <named-content xmlns:xlink="http://www.w3.org/1999/xlink" content-type="dwc:eventDate" xlink:type="simple">27 March 2019</named-content>; habitat: <named-content xmlns:xlink="http://www.w3.org/1999/xlink" content-type="dwc:habitat" xlink:type="simple">rocky, serpentine slope with scrub, in deciduous Quercus forest</named-content>; <bold>Record Level:</bold> collectionID: <named-content xmlns:xlink="http://www.w3.org/1999/xlink" content-type="dwc:collectionID" xlink:type="simple">s.n.</named-content>; institutionCode: <named-content xmlns:xlink="http://www.w3.org/1999/xlink" content-type="dwc:institutionCode" xlink:type="simple">ATHU</named-content>; basisOfRecord: <named-content xmlns:xlink="http://www.w3.org/1999/xlink" content-type="dwc:basisOfRecord" xlink:type="simple">Specimen</named-content></p></list-item></list></tp:treatment-sec><tp:treatment-sec sec-type="Taxon discussion"><title>Taxon discussion</title><p>A new record for the Greek flora.</p><p>As currently understood, <italic><tp:taxon-name><tp:taxon-name-part taxon-name-part-type="genus" reg="Aethionema">Aethionema</tp:taxon-name-part><tp:taxon-name-part taxon-name-part-type="species" reg="saxatile">saxatile</tp:taxon-name-part></tp:taxon-name></italic> (L.) R.Br. is quite variable in Greece. It consists of four subspecies with a more or less distinct geographical distribution that deserve the rank of subspecies (<xref ref-type="bibr" rid="B7667741">Andersson et al. 1983</xref>, <xref ref-type="bibr" rid="B7668859">Kougioumoutzis et al. 2017</xref>). Certain specimens from NW Greece resemble a fifth subspecies, subsp. <tp:taxon-name><tp:taxon-name-part taxon-name-part-type="genus" reg="Aethionema"/><tp:taxon-name-part taxon-name-part-type="species" reg="saxatile"/><tp:taxon-name-part taxon-name-part-type="subspecies" reg="saxatile">saxatile</tp:taxon-name-part></tp:taxon-name>, but statistical analyses of morphological characters showed that they cannot be placed with certainty under either subsp. <tp:taxon-name><tp:taxon-name-part taxon-name-part-type="genus" reg="Aethionema"/><tp:taxon-name-part taxon-name-part-type="species" reg="saxatile"/><tp:taxon-name-part taxon-name-part-type="subspecies" reg="oreophilum">oreophilum</tp:taxon-name-part></tp:taxon-name> or subsp. <tp:taxon-name><tp:taxon-name-part taxon-name-part-type="genus" reg="Aethionema"/><tp:taxon-name-part taxon-name-part-type="species" reg="saxatile"/><tp:taxon-name-part taxon-name-part-type="subspecies" reg="saxatile">saxatile</tp:taxon-name-part></tp:taxon-name>. A related species, <italic><tp:taxon-name><tp:taxon-name-part taxon-name-part-type="genus" reg="Aethionema">Ae.</tp:taxon-name-part><tp:taxon-name-part taxon-name-part-type="species" reg="rhodopaeum">rhodopaeum</tp:taxon-name-part></tp:taxon-name></italic> D.K. Pavlova (<xref ref-type="bibr" rid="B7669073">Pavlova 2007</xref>), so far considered endemic to Bulgaria, was treated as another subspecies of the <italic><tp:taxon-name><tp:taxon-name-part taxon-name-part-type="genus" reg="Aethionema">Ae.</tp:taxon-name-part><tp:taxon-name-part taxon-name-part-type="species" reg="saxatile">saxatile</tp:taxon-name-part></tp:taxon-name></italic> group by <xref ref-type="bibr" rid="B7668859">Kougioumoutzis et al. (2017)</xref>. It is a serpentine endemic with a local distribution to suitable geological substates of the Rodopi area.</p><p>The cited specimen, collected in Greece in 2019 (Fig. <xref ref-type="fig" rid="F7677592">12</xref>), has a combination of features that place it under <tp:taxon-name><tp:taxon-name-part taxon-name-part-type="genus" reg="Aethionema">Ae.</tp:taxon-name-part><tp:taxon-name-part taxon-name-part-type="species" reg="saxatile">saxatile</tp:taxon-name-part><tp:taxon-name-part taxon-name-part-type="infraspecific-rank">subsp.</tp:taxon-name-part><tp:taxon-name-part taxon-name-part-type="subspecies" reg="rhodopaeum">rhodopaeum</tp:taxon-name-part></tp:taxon-name>: a) short stems, usually less than 10 cm long; b) unilocular fruits present at a relatively high proportion (&gt;30-40% of total fruit number); c) lack of appendages on filaments; d) dark pink to pink-purplish petals and e) a particular preference for the rocky, serpentine habitats of the Kompsatos River valley.</p><p>The following key helps in distinguishing all <italic>Αethionema <tp:taxon-name><tp:taxon-name-part taxon-name-part-type="genus" reg="Aethionema"/><tp:taxon-name-part taxon-name-part-type="species" reg="saxatile">saxatile</tp:taxon-name-part></tp:taxon-name></italic> taxa found in Greece, Table <xref ref-type="table" rid="T7679164">1</xref>.</p><p>Following a morphological and statistical approach, the close taxonomic proximity of subsp. <tp:taxon-name><tp:taxon-name-part taxon-name-part-type="genus" reg="Aethionema"/><tp:taxon-name-part taxon-name-part-type="species" reg="saxatile"/><tp:taxon-name-part taxon-name-part-type="subspecies" reg="rhodopaeum">rhodopaeum</tp:taxon-name-part></tp:taxon-name> to the rest of the <italic><tp:taxon-name><tp:taxon-name-part taxon-name-part-type="genus" reg="Aethionema">Ae.</tp:taxon-name-part><tp:taxon-name-part taxon-name-part-type="species" reg="saxatile">saxatile</tp:taxon-name-part></tp:taxon-name></italic> taxa is unquestionable. However, a recent phylogenetic reconstruction places it away from <italic><tp:taxon-name><tp:taxon-name-part taxon-name-part-type="genus" reg="Aethionema">Ae.</tp:taxon-name-part><tp:taxon-name-part taxon-name-part-type="species" reg="saxatile">saxatile</tp:taxon-name-part></tp:taxon-name></italic> as it forms a monophyletic group with the annual Asiatic <italic><tp:taxon-name><tp:taxon-name-part taxon-name-part-type="genus" reg="Aethionema">Ae.</tp:taxon-name-part><tp:taxon-name-part taxon-name-part-type="species" reg="syriacum">syriacum</tp:taxon-name-part></tp:taxon-name></italic> (Boiss.) Bornm. and the perennial <italic><tp:taxon-name><tp:taxon-name-part taxon-name-part-type="genus" reg="Aethionema">Ae.</tp:taxon-name-part><tp:taxon-name-part taxon-name-part-type="species" reg="orbiculatum">orbiculatum</tp:taxon-name-part></tp:taxon-name></italic> (Boiss.) Hayek, a local endemic of Mt. Athos, Greece (<xref ref-type="bibr" rid="B7669001">Mohammadin et al. 2017</xref>). A more detailed investigation of the whole group may be necessary in the future.</p><p>subsp. <tp:taxon-name><tp:taxon-name-part taxon-name-part-type="genus" reg="Aethionema"/><tp:taxon-name-part taxon-name-part-type="species" reg="saxatile"/><tp:taxon-name-part taxon-name-part-type="subspecies" reg="rhodopaeum">rhodopaeum</tp:taxon-name-part></tp:taxon-name> was previously known from a few, small populations in Bulgaria, where it has been assessed as Endangered, according to the IUCN Categories and Criteria (<xref ref-type="bibr" rid="B7669073">Pavlova 2007</xref>). The Greek population was found at a distance of 11 km south of the Greek-Bulgarian border, consists of a few dozens of plants and covers an area of just a few square metres (Fig. <xref ref-type="fig" rid="F7677586">11</xref>). Its discovery expands the extent of occurrence, area of occupancy and population size of this rare plant; however, it remains an Endangered species at global level, according to Criteria [B1ab(ii iv) + 2ab(ii iv)]. At national level, the single Greek population fits the Category of Critically Endangered [B1ab(i ii iii iv) + 2ab(i ii iii iv)] (<xref ref-type="bibr" rid="B7668800">IUCN 2012</xref>).</p></tp:treatment-sec><tp:treatment-sec><!--Section generated to contain objects referenced in tp:taxon-treatment.--><fig-group id="F7677592" position="float" orientation="portrait"><caption><p><tp:taxon-name><tp:taxon-name-part taxon-name-part-type="genus" reg="Aethionema">Aethionema</tp:taxon-name-part><tp:taxon-name-part taxon-name-part-type="species" reg="saxatile">saxatile</tp:taxon-name-part><tp:taxon-name-part taxon-name-part-type="infraspecific-rank">subsp.</tp:taxon-name-part><tp:taxon-name-part taxon-name-part-type="subspecies" reg="rhodopaeum">rhodopaeum</tp:taxon-name-part></tp:taxon-name> from Nomos Xanthis.</p></caption><fig id="F7677597" position="float" orientation="portrait"><object-id xmlns:xlink="http://www.w3.org/1999/xlink" content-type="arpha" xlink:type="simple">C990A05A-8B6C-5B64-B746-AB6753C40E52</object-id><object-id xmlns:xlink="http://www.w3.org/1999/xlink" content-type="doi" xlink:type="simple">10.3897/BDJ.10.e81817.figure12a</object-id><label>Figure 12a.</label><caption><p><tp:taxon-name><tp:taxon-name-part taxon-name-part-type="genus" reg="Aethionema">Aethionema</tp:taxon-name-part><tp:taxon-name-part taxon-name-part-type="species" reg="saxatile">saxatile</tp:taxon-name-part><tp:taxon-name-part taxon-name-part-type="infraspecific-rank">subsp.</tp:taxon-name-part><tp:taxon-name-part taxon-name-part-type="subspecies" reg="rhodopaeum">rhodopaeum</tp:taxon-name-part></tp:taxon-name> in flower (photo: P. Doumas).</p></caption><graphic xmlns:xlink="http://www.w3.org/1999/xlink" xlink:href="bdj-10-e81817-g012_a.jpg" xlink:type="simple" position="float" orientation="portrait" id="oo_640539.jpg"><uri content-type="original_file" xlink:type="simple">https://binary.pensoft.net/fig/640539</uri></graphic></fig><fig id="F7677598" position="float" orientation="portrait"><object-id xmlns:xlink="http://www.w3.org/1999/xlink" content-type="arpha" xlink:type="simple">48644B6A-3B90-5C24-830A-D13EC975719D</object-id><object-id xmlns:xlink="http://www.w3.org/1999/xlink" content-type="doi" xlink:type="simple">10.3897/BDJ.10.e81817.figure12b</object-id><label>Figure 12b.</label><caption><p><tp:taxon-name><tp:taxon-name-part taxon-name-part-type="genus" reg="Aethionema">Aethionema</tp:taxon-name-part><tp:taxon-name-part taxon-name-part-type="species" reg="saxatile">saxatile</tp:taxon-name-part><tp:taxon-name-part taxon-name-part-type="infraspecific-rank">subsp.</tp:taxon-name-part><tp:taxon-name-part taxon-name-part-type="subspecies" reg="rhodopaeum">rhodopaeum</tp:taxon-name-part></tp:taxon-name> iin fruit (photo: P. Doumas).</p></caption><graphic xmlns:xlink="http://www.w3.org/1999/xlink" xlink:href="bdj-10-e81817-g012_b.jpg" xlink:type="simple" position="float" orientation="portrait" id="oo_640540.jpg"><uri content-type="original_file" xlink:type="simple">https://binary.pensoft.net/fig/640540</uri></graphic></fig></fig-group><table-wrap id="T7679164" position="float" orientation="portrait"><label>Table 1.</label><caption><p>Key to the subspecies of <italic><tp:taxon-name><tp:taxon-name-part taxon-name-part-type="genus" reg="Aethionema">Aethionema</tp:taxon-name-part><tp:taxon-name-part taxon-name-part-type="species" reg="saxatile">saxatile</tp:taxon-name-part></tp:taxon-name></italic> found in Greece:</p></caption><table rules="all" border="0"><tbody><tr><td rowspan="1" colspan="1">1. A large proportion of fruits (&gt; 30-40%) unilocular. Plants compact, occasionally with a thick woody base up to 1 cm wide; flowering stems usually short, 3-10(-12) cm long</td><td rowspan="1" colspan="1">2</td></tr><tr><td rowspan="1" colspan="1">1a. Unilocular fruits uncommon (&lt; 30-40%) or absent. At least some stems usually longer; plant less compact, woody base thinner</td><td rowspan="1" colspan="1">3</td></tr><tr><td rowspan="1" colspan="1">2. Style (1.7-)2-3(-3.3) mm long, stamens without appendages or appendages rudimentary, petals dark pink-purplish</td><td rowspan="1" colspan="1">subsp. <tp:taxon-name><tp:taxon-name-part taxon-name-part-type="genus" reg="Aethionema"/><tp:taxon-name-part taxon-name-part-type="species" reg="saxatile"/><tp:taxon-name-part taxon-name-part-type="subspecies" reg="rhodopaeum">rhodopaeum</tp:taxon-name-part></tp:taxon-name></td></tr><tr><td rowspan="1" colspan="1">2a. Style 0.3-1.1 mm long, stamens with appendages, petals white to pink</td><td rowspan="1" colspan="1">subsp. <tp:taxon-name><tp:taxon-name-part taxon-name-part-type="genus" reg="Aethionema"/><tp:taxon-name-part taxon-name-part-type="species" reg="saxatile"/><tp:taxon-name-part taxon-name-part-type="subspecies" reg="creticum">creticum</tp:taxon-name-part></tp:taxon-name></td></tr><tr><td rowspan="1" colspan="1">3. Unilocular fruits absent; leaves suborbicular to ovate-elliptic, fleshy, less than 3 times as long as wide, up to 23 x 14 mm; petals (4.8-)4.9-7.8(-8) mm long; style length up to 2.1 mm (mean value 1.5 mm)</td><td rowspan="1" colspan="1">subsp. <tp:taxon-name><tp:taxon-name-part taxon-name-part-type="genus" reg="Aethionema"/><tp:taxon-name-part taxon-name-part-type="species" reg="saxatile"/><tp:taxon-name-part taxon-name-part-type="subspecies" reg="corinthiacum">corinthiacum</tp:taxon-name-part></tp:taxon-name></td></tr><tr><td rowspan="1" colspan="1">3a. Unilocular fruits often present; leaves elliptic to oblong, not or slightly fleshy, up to 16 x 8 mm and up to 6 times as long as wide; petals (2.8-)3-6.6(-7.7) mm long; style length shorter than 1.8 mm (mean value 0.5-1.0 mm)</td><td rowspan="1" colspan="1">4</td></tr><tr><td rowspan="1" colspan="1">4. Petals 4-6.6(-7.7) mm long; sepals up to 3.0 mm long; style 0.3-1.6(-1.8) mm long, usually 1.0 mm or longer (mean value 1 mm)</td><td rowspan="1" colspan="1">subsp. <tp:taxon-name><tp:taxon-name-part taxon-name-part-type="genus" reg="Aethionema"/><tp:taxon-name-part taxon-name-part-type="species" reg="saxatile"/><tp:taxon-name-part taxon-name-part-type="subspecies" reg="graecum">graecum</tp:taxon-name-part></tp:taxon-name></td></tr><tr><td rowspan="1" colspan="1">4a. Petals 2.8-4.2(-4.7) mm long; sepals shorter than 2.6 mm long; style (0.2-) 0.3-0.9(-1.1) mm long, very rarely longer than 0.9 mm (mean value 0.5 mm)</td><td rowspan="1" colspan="1">subsp. <tp:taxon-name><tp:taxon-name-part taxon-name-part-type="genus" reg="Aethionema"/><tp:taxon-name-part taxon-name-part-type="species" reg="saxatile"/><tp:taxon-name-part taxon-name-part-type="subspecies" reg="oreophilum">oreophilum</tp:taxon-name-part></tp:taxon-name></td></tr></tbody></table></table-wrap><fig id="F7677586" position="float" orientation="portrait"><object-id xmlns:xlink="http://www.w3.org/1999/xlink" content-type="arpha" xlink:type="simple">467E62B0-4C7E-572A-BC10-83C85A3E97B1</object-id><object-id xmlns:xlink="http://www.w3.org/1999/xlink" content-type="doi" xlink:type="simple">10.3897/BDJ.10.e81817.figure11</object-id><label>Figure 11.</label><caption><p>Distribution map of <italic><tp:taxon-name><tp:taxon-name-part taxon-name-part-type="genus" reg="Onosma">Onosma</tp:taxon-name-part><tp:taxon-name-part taxon-name-part-type="species" reg="kittanae">kittanae</tp:taxon-name-part></tp:taxon-name></italic>, <tp:taxon-name><tp:taxon-name-part taxon-name-part-type="genus" reg="Aethionema">Aethionema</tp:taxon-name-part><tp:taxon-name-part taxon-name-part-type="species" reg="saxatile">saxatile</tp:taxon-name-part><tp:taxon-name-part taxon-name-part-type="infraspecific-rank">subsp.</tp:taxon-name-part><tp:taxon-name-part taxon-name-part-type="subspecies" reg="rhodopaeum">rhodopaeum</tp:taxon-name-part></tp:taxon-name> and <italic><tp:taxon-name><tp:taxon-name-part taxon-name-part-type="genus" reg="Silene">Silene</tp:taxon-name-part><tp:taxon-name-part taxon-name-part-type="species" reg="fetlerii">fetlerii</tp:taxon-name-part></tp:taxon-name></italic> in Greece and Bulgaria.</p></caption><graphic xmlns:xlink="http://www.w3.org/1999/xlink" xlink:href="bdj-10-e81817-g011.png" position="float" id="oo_656688.png" orientation="portrait" xlink:type="simple"><uri content-type="original_file" xlink:type="simple">https://binary.pensoft.net/fig/656688</uri></graphic></fig></tp:treatment-sec><ref-list><ref id="B7667741"><element-citation xmlns:xlink="http://www.w3.org/1999/xlink" publication-type="article" xlink:type="simple"><person-group person-group-type="author"><name name-style="western"><surname>Andersson</surname><given-names>I. A.</given-names></name><name name-style="western"><surname>Carlström</surname><given-names>A.</given-names></name><name name-style="western"><surname>Franzén</surname><given-names>R.</given-names></name><name name-style="western"><surname>Karlén</surname><given-names>Th.</given-names></name><name name-style="western"><surname>Nybom</surname><given-names>H.</given-names></name></person-group><year>1983</year><article-title>A revision of the <italic><tp:taxon-name><tp:taxon-name-part taxon-name-part-type="genus" reg="Aethionema">Aethionema</tp:taxon-name-part><tp:taxon-name-part taxon-name-part-type="species" reg="saxatile">saxatile</tp:taxon-name-part></tp:taxon-name></italic> complex (<tp:taxon-name><tp:taxon-name-part taxon-name-part-type="family">Brassicaceae</tp:taxon-name-part></tp:taxon-name>)</article-title><source>Willdenowia</source><volume>13</volume><fpage>3</fpage><lpage>42</lpage><uri xlink:type="simple">https://www.jstor.org/stable/3995979</uri></element-citation></ref><ref id="B7668859"><element-citation xmlns:xlink="http://www.w3.org/1999/xlink" publication-type="article" xlink:type="simple"><person-group person-group-type="author"><name name-style="western"><surname>Kougioumoutzis</surname><given-names>K.</given-names></name><name name-style="western"><surname>Kalpoutzakis</surname><given-names>E.</given-names></name><name name-style="western"><surname>Constantinidis</surname><given-names>Th.</given-names></name></person-group><year>2017</year><article-title>Multivariate morphometric analysis and taxa delimitation in two narrow Greek endemics: <italic><tp:taxon-name><tp:taxon-name-part taxon-name-part-type="genus" reg="Astragalus">Astragalus</tp:taxon-name-part><tp:taxon-name-part taxon-name-part-type="species" reg="maniaticus">maniaticus</tp:taxon-name-part></tp:taxon-name></italic> and <tp:taxon-name><tp:taxon-name-part taxon-name-part-type="genus" reg="Aethionema">Aethionema</tp:taxon-name-part><tp:taxon-name-part taxon-name-part-type="species" reg="saxatile">saxatile</tp:taxon-name-part><tp:taxon-name-part taxon-name-part-type="infraspecific-rank">subsp.</tp:taxon-name-part><tp:taxon-name-part taxon-name-part-type="subspecies" reg="corinthiacum">corinthiacum</tp:taxon-name-part></tp:taxon-name></article-title><source>Plant Biosystems</source><volume>151</volume><issue>1</issue><fpage>108</fpage><lpage>116</lpage><pub-id pub-id-type="doi">10.1080/11263504.2015.1103797</pub-id></element-citation></ref><ref id="B7669073"><element-citation xmlns:xlink="http://www.w3.org/1999/xlink" publication-type="article" xlink:type="simple"><person-group person-group-type="author"><name name-style="western"><surname>Pavlova</surname><given-names>D.</given-names></name></person-group><year>2007</year><article-title>A new species of <italic><tp:taxon-name><tp:taxon-name-part taxon-name-part-type="genus" reg="Aethionema">Aethionema</tp:taxon-name-part></tp:taxon-name></italic> (<tp:taxon-name><tp:taxon-name-part taxon-name-part-type="family">Brassicaceae</tp:taxon-name-part></tp:taxon-name>) from the Bulgarian flora</article-title><source>Botanical Journal of the Linnean Society</source><volume>155</volume><fpage>533</fpage><lpage>540</lpage><pub-id pub-id-type="doi">10.1111/j.1095-8339.2007.00722.x</pub-id></element-citation></ref><ref id="B7669001"><element-citation xmlns:xlink="http://www.w3.org/1999/xlink" publication-type="article" xlink:type="simple"><person-group person-group-type="author"><name name-style="western"><surname>Mohammadin</surname><given-names>S.</given-names></name><name name-style="western"><surname>Peterse</surname><given-names>K.</given-names></name><name name-style="western"><surname>Kerke</surname><given-names>S. J. van de</given-names></name><name name-style="western"><surname>Chatrou</surname><given-names>L. W.</given-names></name><name name-style="western"><surname>Dönmez</surname><given-names>A. A.</given-names></name><name name-style="western"><surname>Mummenhoff</surname><given-names>C.</given-names></name><name name-style="western"><surname>Pires</surname><given-names>J. C.</given-names></name><name name-style="western"><surname>Edger</surname><given-names>P. P.</given-names></name><name name-style="western"><surname>Al-Shehbaz</surname><given-names>I. A.</given-names></name><name name-style="western"><surname>Schranz</surname><given-names>M. E.</given-names></name></person-group><year>2017</year><article-title>Anatolian origins and diversification of <italic><tp:taxon-name><tp:taxon-name-part taxon-name-part-type="genus" reg="Aethionema">Aethionema</tp:taxon-name-part></tp:taxon-name></italic>, the sister lineage of the core <tp:taxon-name><tp:taxon-name-part taxon-name-part-type="family">Brassicaceae</tp:taxon-name-part></tp:taxon-name></article-title><source>American Journal of Botany</source><volume>104</volume><issue>7</issue><fpage>1042</fpage><lpage>1054</lpage><pub-id pub-id-type="doi">10.3732/ajb.1700091</pub-id></element-citation></ref><ref id="B7668800"><element-citation xmlns:xlink="http://www.w3.org/1999/xlink" publication-type="other" xlink:type="simple"><person-group person-group-type="author"><name name-style="western"><surname>IUCN</surname></name></person-group><year>2012</year><article-title>IUCN Red List Categories and Criteria: Version 3.1. Second edition</article-title><publisher-name>Gland, Switzerland and Cambridge, UK: IUCN. iv + 32pp</publisher-name></element-citation></ref></ref-list></tp:taxon-treatment>
