# Supplementary material for: Thirty-two new and noteworthy floristic records from north-eastern Greece
Source: Biodivers Data J. 2022 Apr 21;10:e81817. doi: 10.3897/BDJ.10.e81817 (PMC9050803; doi:10.3897/BDJ.10.e81817)
Supplement: XML Treatment for Hesperis matronalis matronalis [file BDJ.10.e81817-treatment10.xml]

<!DOCTYPE tp:taxon-treatment
  PUBLIC "-//TaxonX//DTD Taxonomic Treatment Publishing DTD v0 20100105//EN" "tax-treatment-NSO.dtd">
<tp:taxon-treatment xmlns:tp="http://www.plazi.org/taxpub"><tp:treatment-meta><mixed-citation publication-type="journal"><person-group><name><surname>Doumas</surname><given-names>Panayiotis</given-names></name><name><surname>Goula</surname><given-names>Katerina</given-names></name><name><surname>Constantinidis</surname><given-names>Theophanis</given-names></name></person-group><article-title>Thirty-two new and noteworthy floristic records from north-eastern Greece</article-title><source>Biodivers Data J</source><day>21</day><month>04</month><year>2022</year><volume>10</volume><pub-id pub-id-type="doi">10.3897/BDJ.10.e81817</pub-id></mixed-citation></tp:treatment-meta><tp:nomenclature><tp:taxon-name>
            <object-id xmlns:xlink="http://www.w3.org/1999/xlink" content-type="arpha" xlink:type="simple">582884DC-4326-5665-8BF4-DDEE5A00FA5C</object-id>
            <tp:taxon-name-part taxon-name-part-type="genus">Hesperis</tp:taxon-name-part>
            <tp:taxon-name-part taxon-name-part-type="species">matronalis</tp:taxon-name-part>
            <tp:taxon-name-part taxon-name-part-type="subspecies">matronalis</tp:taxon-name-part>
          </tp:taxon-name><tp:taxon-authority>L. 1753</tp:taxon-authority><tp:nomenclature-citation-list><tp:nomenclature-citation><tp:taxon-name>
                <tp:taxon-name-part taxon-name-part-type="genus" reg="Hesperis">Hesperis</tp:taxon-name-part>
                <tp:taxon-name-part taxon-name-part-type="species" reg="matronalis">matronalis</tp:taxon-name-part>
                <tp:taxon-name-part taxon-name-part-type="authority">L.</tp:taxon-name-part>
                <tp:taxon-name-part taxon-name-part-type="infraspecific-rank">subsp.</tp:taxon-name-part>
                <tp:taxon-name-part taxon-name-part-type="subspecies" reg="matronalis">matronalis</tp:taxon-name-part>
              </tp:taxon-name><comment> in Sp. Pl. 663 (1753)</comment></tp:nomenclature-citation></tp:nomenclature-citation-list></tp:nomenclature><tp:treatment-sec sec-type="materials"><title>Materials</title><list list-type="alpha-lower" list-content="occurrences"><list-item><p><bold>Type status:</bold> <named-content xmlns:xlink="http://www.w3.org/1999/xlink" content-type="dwc:typeStatus" xlink:type="simple">Other material</named-content>. <bold>Occurrence:</bold> recordedBy: <named-content xmlns:xlink="http://www.w3.org/1999/xlink" content-type="dwc:recordedBy" xlink:type="simple">P. Doumas</named-content>; <bold>Taxon:</bold> scientificName: <named-content xmlns:xlink="http://www.w3.org/1999/xlink" content-type="dwc:scientificName" xlink:type="simple"><tp:taxon-name><tp:taxon-name-part taxon-name-part-type="genus" reg="Hesperis">Hesperis</tp:taxon-name-part><tp:taxon-name-part taxon-name-part-type="species" reg="matronalis">matronalis</tp:taxon-name-part></tp:taxon-name> subsp. <tp:taxon-name><tp:taxon-name-part taxon-name-part-type="genus" reg="Hesperis"/><tp:taxon-name-part taxon-name-part-type="species" reg="matronalis"/><tp:taxon-name-part taxon-name-part-type="subspecies" reg="matronalis">matronalis</tp:taxon-name-part></tp:taxon-name></named-content>; family: <named-content xmlns:xlink="http://www.w3.org/1999/xlink" content-type="dwc:family" xlink:type="simple"><tp:taxon-name><tp:taxon-name-part taxon-name-part-type="family">Brassicaceae</tp:taxon-name-part></tp:taxon-name></named-content>; genus: <named-content xmlns:xlink="http://www.w3.org/1999/xlink" content-type="dwc:genus" xlink:type="simple"><tp:taxon-name><tp:taxon-name-part taxon-name-part-type="genus">Hesperis</tp:taxon-name-part></tp:taxon-name></named-content>; specificEpithet: <named-content xmlns:xlink="http://www.w3.org/1999/xlink" content-type="dwc:specificEpithet" xlink:type="simple"><tp:taxon-name><tp:taxon-name-part taxon-name-part-type="genus" reg="Hesperis"/><tp:taxon-name-part taxon-name-part-type="species" reg="matronalis">matronalis</tp:taxon-name-part></tp:taxon-name></named-content>; infraspecificEpithet: <named-content xmlns:xlink="http://www.w3.org/1999/xlink" content-type="dwc:infraspecificEpithet" xlink:type="simple"><tp:taxon-name><tp:taxon-name-part taxon-name-part-type="genus" reg="Hesperis"/><tp:taxon-name-part taxon-name-part-type="species" reg="matronalis">matronalis</tp:taxon-name-part></tp:taxon-name></named-content>; taxonRank: <named-content xmlns:xlink="http://www.w3.org/1999/xlink" content-type="dwc:taxonRank" xlink:type="simple">subspecies</named-content>; <bold>Location:</bold> continent: <named-content xmlns:xlink="http://www.w3.org/1999/xlink" content-type="dwc:continent" xlink:type="simple">Europe</named-content>; country: <named-content xmlns:xlink="http://www.w3.org/1999/xlink" content-type="dwc:country" xlink:type="simple">Greece</named-content>; stateProvince: <named-content xmlns:xlink="http://www.w3.org/1999/xlink" content-type="dwc:stateProvince" xlink:type="simple">Nomos Dramas</named-content>; verbatimLocality: <named-content xmlns:xlink="http://www.w3.org/1999/xlink" content-type="dwc:verbatimLocality" xlink:type="simple">Mt. Rodopi, area of Arkoudorema, ca. 3.6 km NNE of Erimanthos forest village</named-content>; verbatimElevation: <named-content xmlns:xlink="http://www.w3.org/1999/xlink" content-type="dwc:verbatimElevation" xlink:type="simple">1194 m</named-content>; verbatimLatitude: <named-content xmlns:xlink="http://www.w3.org/1999/xlink" content-type="dwc:verbatimLatitude" xlink:type="simple">41°21′</named-content>; verbatimLongitude: <named-content xmlns:xlink="http://www.w3.org/1999/xlink" content-type="dwc:verbatimLongitude" xlink:type="simple">24°43′</named-content>; <bold>Identification:</bold> identifiedBy: <named-content xmlns:xlink="http://www.w3.org/1999/xlink" content-type="dwc:identifiedBy" xlink:type="simple">P. Doumas, K. Goula &amp; Th. Constantinidis</named-content>; <bold>Event:</bold> eventDate: <named-content xmlns:xlink="http://www.w3.org/1999/xlink" content-type="dwc:eventDate" xlink:type="simple">27 June 2021</named-content>; habitat: <named-content xmlns:xlink="http://www.w3.org/1999/xlink" content-type="dwc:habitat" xlink:type="simple"><tp:taxon-name><tp:taxon-name-part taxon-name-part-type="genus" reg="Fagus">Fagus</tp:taxon-name-part></tp:taxon-name> sylvatica forest, next to a stream</named-content>; <bold>Record Level:</bold> collectionID: <named-content xmlns:xlink="http://www.w3.org/1999/xlink" content-type="dwc:collectionID" xlink:type="simple">44</named-content>; institutionCode: <named-content xmlns:xlink="http://www.w3.org/1999/xlink" content-type="dwc:institutionCode" xlink:type="simple">ATHU</named-content>; basisOfRecord: <named-content xmlns:xlink="http://www.w3.org/1999/xlink" content-type="dwc:basisOfRecord" xlink:type="simple">Specimen</named-content></p></list-item></list></tp:treatment-sec><tp:treatment-sec sec-type="Taxon discussion"><title>Taxon discussion</title><p>Α new subspecies for the Greek flora. <italic><tp:taxon-name><tp:taxon-name-part taxon-name-part-type="genus" reg="Hesperis">Hesperis</tp:taxon-name-part><tp:taxon-name-part taxon-name-part-type="species" reg="matronalis">matronalis</tp:taxon-name-part></tp:taxon-name></italic> is a widespread and variable species divided into 6 or 7 subspecies, of which subsp. <tp:taxon-name><tp:taxon-name-part taxon-name-part-type="genus" reg="Hesperis"/><tp:taxon-name-part taxon-name-part-type="species" reg="matronalis"/><tp:taxon-name-part taxon-name-part-type="subspecies" reg="cladotricha">cladotricha</tp:taxon-name-part></tp:taxon-name> (Borbás) Hayek has been recorded as a rare plant of the Mt. Timfi area in north-west Greece (<xref ref-type="bibr" rid="B7668186">Goulimis 1960</xref>, <xref ref-type="bibr" rid="B7668156">Ganiatsas 1971</xref>, <xref ref-type="bibr" rid="B7667767">Authier 1993</xref>, <xref ref-type="bibr" rid="B7667845">Bergmeier 2008</xref>). Our collection from NE Greece (Fig. <xref ref-type="fig" rid="F7677624">13</xref>) presents a monomorphic indumentum on upper and lower leaf surfaces consisting of simple eglandular hairs; branched hairs are very scarce and rarely found along veins and margins. It clearly fits subsp. <tp:taxon-name><tp:taxon-name-part taxon-name-part-type="genus" reg="Hesperis"/><tp:taxon-name-part taxon-name-part-type="species" reg="matronalis"/><tp:taxon-name-part taxon-name-part-type="subspecies" reg="matronalis">matronalis</tp:taxon-name-part></tp:taxon-name> because of its unbranched hairs, pink-purple flowers and petiolate middle and upper stem leaves. In contrast, a specimen of subsp. <tp:taxon-name><tp:taxon-name-part taxon-name-part-type="genus" reg="Hesperis"/><tp:taxon-name-part taxon-name-part-type="species" reg="matronalis"/><tp:taxon-name-part taxon-name-part-type="subspecies" reg="cladotricha">cladotricha</tp:taxon-name-part></tp:taxon-name> examined (<italic>Κ. Goula &amp; Ν.Α. Katsaros 3036</italic>, Mt Timfi, Skamneli, ATHU!) presents an indumentum of predominantly bifurcate (and occasionally trifurcate) eglandular hairs; simple hairs are very rare or absent. <italic><tp:taxon-name><tp:taxon-name-part taxon-name-part-type="genus" reg="Hesperis">Hesperis</tp:taxon-name-part><tp:taxon-name-part taxon-name-part-type="species" reg="matronalis">matronalis</tp:taxon-name-part></tp:taxon-name></italic> is present in all the floristic regions of neighbouring Bulgaria (<xref ref-type="bibr" rid="B7667759">Assyov and Petrova 2012</xref>) and, therefore, its occurrence in NE Greece was to be expected. The Greek population grows in a very natural habitat away of any human interference and is clearly indigenous. Interestingly, a Greek collection of subsp. <tp:taxon-name><tp:taxon-name-part taxon-name-part-type="genus" reg="Hesperis"/><tp:taxon-name-part taxon-name-part-type="species" reg="matronalis"/><tp:taxon-name-part taxon-name-part-type="subspecies" reg="matronalis">matronalis</tp:taxon-name-part></tp:taxon-name> already appeared amongst the specimens examined by <xref ref-type="bibr" rid="B7668084">Duran and Ocak (2005)</xref> from Mt. Pangeo (Pangaeo, west of Kawala, <italic><tp:taxon-name><tp:taxon-name-part taxon-name-part-type="genus" reg="Fagus">Fagus</tp:taxon-name-part></tp:taxon-name></italic> forest, 3500 ft., <italic>J.D.A. Stainton</italic> 7737, 21.06.1959, K), but this record has passed unnoticed (Fig. <xref ref-type="fig" rid="F7677570">7</xref>).</p></tp:treatment-sec><tp:treatment-sec><!--Section generated to contain objects referenced in tp:taxon-treatment.--><fig-group id="F7677624" position="float" orientation="portrait"><caption><p><tp:taxon-name><tp:taxon-name-part taxon-name-part-type="genus" reg="Hesperis">Hesperis</tp:taxon-name-part><tp:taxon-name-part taxon-name-part-type="species" reg="matronalis">matronalis</tp:taxon-name-part><tp:taxon-name-part taxon-name-part-type="infraspecific-rank">subsp.</tp:taxon-name-part><tp:taxon-name-part taxon-name-part-type="subspecies" reg="matronalis">matronalis</tp:taxon-name-part></tp:taxon-name> from Mt. Rodopi.</p></caption><fig id="F7677629" position="float" orientation="portrait"><object-id xmlns:xlink="http://www.w3.org/1999/xlink" content-type="arpha" xlink:type="simple">36D47837-6708-5908-B1D8-6E428C2286B6</object-id><object-id xmlns:xlink="http://www.w3.org/1999/xlink" content-type="doi" xlink:type="simple">10.3897/BDJ.10.e81817.figure13a</object-id><label>Figure 13a.</label><caption><p><tp:taxon-name><tp:taxon-name-part taxon-name-part-type="genus" reg="Hesperis">Hesperis</tp:taxon-name-part><tp:taxon-name-part taxon-name-part-type="species" reg="matronalis">matronalis</tp:taxon-name-part><tp:taxon-name-part taxon-name-part-type="infraspecific-rank">subsp.</tp:taxon-name-part><tp:taxon-name-part taxon-name-part-type="subspecies" reg="matronalis">matronalis</tp:taxon-name-part></tp:taxon-name>, habit (photo: P. Doumas).</p></caption><graphic xmlns:xlink="http://www.w3.org/1999/xlink" xlink:href="bdj-10-e81817-g013_a.jpg" xlink:type="simple" position="float" orientation="portrait" id="oo_640546.jpg"><uri content-type="original_file" xlink:type="simple">https://binary.pensoft.net/fig/640546</uri></graphic></fig><fig id="F7677630" position="float" orientation="portrait"><object-id xmlns:xlink="http://www.w3.org/1999/xlink" content-type="arpha" xlink:type="simple">F91A690E-88D2-5DD6-860B-BEC019A71F63</object-id><object-id xmlns:xlink="http://www.w3.org/1999/xlink" content-type="doi" xlink:type="simple">10.3897/BDJ.10.e81817.figure13b</object-id><label>Figure 13b.</label><caption><p><tp:taxon-name><tp:taxon-name-part taxon-name-part-type="genus" reg="Hesperis">Hesperis</tp:taxon-name-part><tp:taxon-name-part taxon-name-part-type="species" reg="matronalis">matronalis</tp:taxon-name-part><tp:taxon-name-part taxon-name-part-type="infraspecific-rank">subsp.</tp:taxon-name-part><tp:taxon-name-part taxon-name-part-type="subspecies" reg="matronalis">matronalis</tp:taxon-name-part></tp:taxon-name>, inflorescence (photo: P. Doumas).</p></caption><graphic xmlns:xlink="http://www.w3.org/1999/xlink" xlink:href="bdj-10-e81817-g013_b.jpg" xlink:type="simple" position="float" orientation="portrait" id="oo_640547.jpg"><uri content-type="original_file" xlink:type="simple">https://binary.pensoft.net/fig/640547</uri></graphic></fig></fig-group><fig id="F7677570" position="float" orientation="portrait"><object-id xmlns:xlink="http://www.w3.org/1999/xlink" content-type="arpha" xlink:type="simple">D6E21720-478A-56A1-A01E-92BD9BFF5854</object-id><object-id xmlns:xlink="http://www.w3.org/1999/xlink" content-type="doi" xlink:type="simple">10.3897/BDJ.10.e81817.figure7</object-id><label>Figure 7.</label><caption><p>Distribution map of <italic><tp:taxon-name><tp:taxon-name-part taxon-name-part-type="genus" reg="Centaurea">Centaurea</tp:taxon-name-part><tp:taxon-name-part taxon-name-part-type="species" reg="marmorea">marmorea</tp:taxon-name-part></tp:taxon-name></italic>, <tp:taxon-name><tp:taxon-name-part taxon-name-part-type="genus" reg="Jacobaea">Jacobaea</tp:taxon-name-part><tp:taxon-name-part taxon-name-part-type="species" reg="othonnae">othonnae</tp:taxon-name-part><tp:taxon-name-part taxon-name-part-type="infraspecific-rank">subsp.</tp:taxon-name-part><tp:taxon-name-part taxon-name-part-type="subspecies" reg="anomala">anomala</tp:taxon-name-part></tp:taxon-name>, <tp:taxon-name><tp:taxon-name-part taxon-name-part-type="genus" reg="Hesperis">Hesperis</tp:taxon-name-part><tp:taxon-name-part taxon-name-part-type="species" reg="matronalis">matronalis</tp:taxon-name-part><tp:taxon-name-part taxon-name-part-type="infraspecific-rank">subsp.</tp:taxon-name-part><tp:taxon-name-part taxon-name-part-type="subspecies" reg="matronalis">matronalis</tp:taxon-name-part></tp:taxon-name> and <italic><tp:taxon-name><tp:taxon-name-part taxon-name-part-type="genus" reg="Saponaria">Saponaria</tp:taxon-name-part><tp:taxon-name-part taxon-name-part-type="species" reg="stranjensis">stranjensis</tp:taxon-name-part></tp:taxon-name></italic> in Greece.</p></caption><graphic xmlns:xlink="http://www.w3.org/1999/xlink" xlink:href="bdj-10-e81817-g007.png" position="float" id="oo_656686.png" orientation="portrait" xlink:type="simple"><uri content-type="original_file" xlink:type="simple">https://binary.pensoft.net/fig/656686</uri></graphic></fig></tp:treatment-sec><ref-list><ref id="B7668186"><element-citation xmlns:xlink="http://www.w3.org/1999/xlink" publication-type="other" xlink:type="simple"><person-group person-group-type="author"><name name-style="western"><surname>Goulimis</surname><given-names>C. N.</given-names></name></person-group><year>1960</year><article-title>New additions to the Greek flora. Second series</article-title><publisher-name>Athens</publisher-name><comment>31 pp</comment></element-citation></ref><ref id="B7668156"><element-citation xmlns:xlink="http://www.w3.org/1999/xlink" publication-type="article" xlink:type="simple"><person-group person-group-type="author"><name name-style="western"><surname>Ganiatsas</surname><given-names>K.</given-names></name></person-group><year>1971</year><article-title>Botanical studies in the Vikos Ravine</article-title><source>lpirotiki Estia</source><volume>228, 229, 230</volume><fpage>251</fpage><lpage>275</lpage><comment content-type="language">Greek</comment></element-citation></ref><ref id="B7667767"><element-citation xmlns:xlink="http://www.w3.org/1999/xlink" publication-type="article" xlink:type="simple"><person-group person-group-type="author"><name name-style="western"><surname>Authier</surname><given-names>P.</given-names></name></person-group><year>1993</year><article-title>Contributions à “Flora hellenica”: la flore de la région des Monts Timfi (Epire, nord—ouest Grèce) (I)</article-title><source>Acta Botanica Gallica</source><volume>140</volume><issue>5</issue><fpage>525</fpage><lpage>533</lpage><pub-id pub-id-type="doi">10.1080/12538078.1993.10515629</pub-id></element-citation></ref><ref id="B7667845"><element-citation xmlns:xlink="http://www.w3.org/1999/xlink" publication-type="chapter" xlink:type="simple"><person-group person-group-type="author"><name name-style="western"><surname>Bergmeier</surname><given-names>E.</given-names></name></person-group><year>2008</year><chapter-title><tp:taxon-name><tp:taxon-name-part taxon-name-part-type="genus" reg="Hesperis">Hesperis</tp:taxon-name-part><tp:taxon-name-part taxon-name-part-type="species" reg="matronalis">matronalis</tp:taxon-name-part><tp:taxon-name-part taxon-name-part-type="infraspecific-rank">subsp.</tp:taxon-name-part><tp:taxon-name-part taxon-name-part-type="subspecies" reg="cladotricha">cladotricha</tp:taxon-name-part></tp:taxon-name> (Borbás) Hayek</chapter-title><person-group person-group-type="editor"><name name-style="western"><surname>Greuter</surname><given-names>W.</given-names></name><name name-style="western"><surname>Raus</surname><given-names>Th.</given-names></name></person-group><source>Med-Checklist Notulae 27</source><publisher-name>Willdenowia</publisher-name><publisher-loc>38 (2): 465-474</publisher-loc><pub-id pub-id-type="doi">10.3372/wi.38.38207</pub-id></element-citation></ref><ref id="B7667759"><element-citation xmlns:xlink="http://www.w3.org/1999/xlink" publication-type="book" xlink:type="simple"><person-group person-group-type="editor"><name name-style="western"><surname>Assyov</surname><given-names>B.</given-names></name><name name-style="western"><surname>Petrova</surname><given-names>A.</given-names></name></person-group><year>2012</year><source>Conspectus of the Bulgarian vascular flora (4rth edition)</source><publisher-name>Bulgarian Biodiversity Foundation</publisher-name><publisher-loc>Sofia</publisher-loc><size units="page">490</size></element-citation></ref><ref id="B7668084"><element-citation xmlns:xlink="http://www.w3.org/1999/xlink" publication-type="article" xlink:type="simple"><person-group person-group-type="author"><name name-style="western"><surname>Duran</surname><given-names>A.</given-names></name><name name-style="western"><surname>Ocak</surname><given-names>A.</given-names></name></person-group><year>2005</year><article-title><italic><tp:taxon-name><tp:taxon-name-part taxon-name-part-type="genus" reg="Hesperis">Hesperis</tp:taxon-name-part><tp:taxon-name-part taxon-name-part-type="species" reg="turkmendaghensis">turkmendaghensis</tp:taxon-name-part></tp:taxon-name></italic> (<tp:taxon-name><tp:taxon-name-part taxon-name-part-type="infraspecific-rank">sect.</tp:taxon-name-part><tp:taxon-name-part taxon-name-part-type="section" reg="Hesperis">Hesperis</tp:taxon-name-part></tp:taxon-name> (<tp:taxon-name><tp:taxon-name-part taxon-name-part-type="family">Cruciferae</tp:taxon-name-part></tp:taxon-name>/<tp:taxon-name><tp:taxon-name-part taxon-name-part-type="family">Brassicaceae</tp:taxon-name-part></tp:taxon-name>), a new species from the Central Anatolia region, Turkey</article-title><source>Botanical Journal of the Linnean Society</source><volume>147</volume><fpage>239</fpage><lpage>247</lpage><pub-id pub-id-type="doi">10.1111/j.1095-8339.2005.00364.x</pub-id></element-citation></ref></ref-list></tp:taxon-treatment>
