# Supplementary material for: Thirty-two new and noteworthy floristic records from north-eastern Greece
Source: Biodivers Data J. 2022 Apr 21;10:e81817. doi: 10.3897/BDJ.10.e81817 (PMC9050803; doi:10.3897/BDJ.10.e81817)
Supplement: XML Treatment for Saponaria stranjensis [file BDJ.10.e81817-treatment15.xml]

<!DOCTYPE tp:taxon-treatment
  PUBLIC "-//TaxonX//DTD Taxonomic Treatment Publishing DTD v0 20100105//EN" "tax-treatment-NSO.dtd">
<tp:taxon-treatment xmlns:tp="http://www.plazi.org/taxpub"><tp:treatment-meta><mixed-citation publication-type="journal"><person-group><name><surname>Doumas</surname><given-names>Panayiotis</given-names></name><name><surname>Goula</surname><given-names>Katerina</given-names></name><name><surname>Constantinidis</surname><given-names>Theophanis</given-names></name></person-group><article-title>Thirty-two new and noteworthy floristic records from north-eastern Greece</article-title><source>Biodivers Data J</source><day>21</day><month>04</month><year>2022</year><volume>10</volume><pub-id pub-id-type="doi">10.3897/BDJ.10.e81817</pub-id></mixed-citation></tp:treatment-meta><tp:nomenclature><tp:taxon-name>
            <object-id xmlns:xlink="http://www.w3.org/1999/xlink" content-type="arpha" xlink:type="simple">5074E75F-6312-52DC-97D4-70742811D42F</object-id>
            <tp:taxon-name-part taxon-name-part-type="genus">Saponaria</tp:taxon-name-part>
            <tp:taxon-name-part taxon-name-part-type="species">stranjensis</tp:taxon-name-part>
          </tp:taxon-name><tp:taxon-authority>D. Jord.</tp:taxon-authority><tp:nomenclature-citation-list><tp:nomenclature-citation><tp:taxon-name>
                <tp:taxon-name-part taxon-name-part-type="genus" reg="Saponaria">Saponaria</tp:taxon-name-part>
                <tp:taxon-name-part taxon-name-part-type="species" reg="stranjensis">stranjensis</tp:taxon-name-part>
              </tp:taxon-name><comment> D. Jord. in God. Sofiisk. Ubiv. Fiz.-Mat. Fak. 30: 400 (1933)</comment></tp:nomenclature-citation></tp:nomenclature-citation-list></tp:nomenclature><tp:treatment-sec sec-type="materials"><title>Materials</title><list list-type="alpha-lower" list-content="occurrences"><list-item><p><bold>Type status:</bold> <named-content xmlns:xlink="http://www.w3.org/1999/xlink" content-type="dwc:typeStatus" xlink:type="simple">Other material</named-content>. <bold>Occurrence:</bold> recordedBy: <named-content xmlns:xlink="http://www.w3.org/1999/xlink" content-type="dwc:recordedBy" xlink:type="simple">P. Doumas</named-content>; <bold>Taxon:</bold> scientificName: <named-content xmlns:xlink="http://www.w3.org/1999/xlink" content-type="dwc:scientificName" xlink:type="simple"><tp:taxon-name><tp:taxon-name-part taxon-name-part-type="genus" reg="Saponaria">Saponaria</tp:taxon-name-part><tp:taxon-name-part taxon-name-part-type="species" reg="stranjensis">stranjensis</tp:taxon-name-part></tp:taxon-name></named-content>; family: <named-content xmlns:xlink="http://www.w3.org/1999/xlink" content-type="dwc:family" xlink:type="simple"><tp:taxon-name><tp:taxon-name-part taxon-name-part-type="family">Caryophyllaceae</tp:taxon-name-part></tp:taxon-name></named-content>; genus: <named-content xmlns:xlink="http://www.w3.org/1999/xlink" content-type="dwc:genus" xlink:type="simple"><tp:taxon-name><tp:taxon-name-part taxon-name-part-type="genus">Saponaria</tp:taxon-name-part></tp:taxon-name></named-content>; specificEpithet: <named-content xmlns:xlink="http://www.w3.org/1999/xlink" content-type="dwc:specificEpithet" xlink:type="simple"><tp:taxon-name><tp:taxon-name-part taxon-name-part-type="genus" reg="Saponaria"/><tp:taxon-name-part taxon-name-part-type="species" reg="stranjensis">stranjensis</tp:taxon-name-part></tp:taxon-name></named-content>; taxonRank: <named-content xmlns:xlink="http://www.w3.org/1999/xlink" content-type="dwc:taxonRank" xlink:type="simple">species</named-content>; <bold>Location:</bold> continent: <named-content xmlns:xlink="http://www.w3.org/1999/xlink" content-type="dwc:continent" xlink:type="simple">Europe</named-content>; country: <named-content xmlns:xlink="http://www.w3.org/1999/xlink" content-type="dwc:country" xlink:type="simple">Greece</named-content>; stateProvince: <named-content xmlns:xlink="http://www.w3.org/1999/xlink" content-type="dwc:stateProvince" xlink:type="simple">Nomos Evrou</named-content>; verbatimLocality: <named-content xmlns:xlink="http://www.w3.org/1999/xlink" content-type="dwc:verbatimLocality" xlink:type="simple">W of Dadia Village, next to the road</named-content>; verbatimElevation: <named-content xmlns:xlink="http://www.w3.org/1999/xlink" content-type="dwc:verbatimElevation" xlink:type="simple">260 m</named-content>; verbatimLatitude: <named-content xmlns:xlink="http://www.w3.org/1999/xlink" content-type="dwc:verbatimLatitude" xlink:type="simple">41°07′</named-content>; verbatimLongitude: <named-content xmlns:xlink="http://www.w3.org/1999/xlink" content-type="dwc:verbatimLongitude" xlink:type="simple">26°07′</named-content>; <bold>Identification:</bold> identifiedBy: <named-content xmlns:xlink="http://www.w3.org/1999/xlink" content-type="dwc:identifiedBy" xlink:type="simple">P. Doumas &amp; Th. Constantinidis</named-content>; <bold>Event:</bold> eventDate: <named-content xmlns:xlink="http://www.w3.org/1999/xlink" content-type="dwc:eventDate" xlink:type="simple">4 July 2016</named-content>; habitat: <named-content xmlns:xlink="http://www.w3.org/1999/xlink" content-type="dwc:habitat" xlink:type="simple">area surrounded by Pinus forest</named-content>; <bold>Record Level:</bold> basisOfRecord: <named-content xmlns:xlink="http://www.w3.org/1999/xlink" content-type="dwc:basisOfRecord" xlink:type="simple">Photograph</named-content></p></list-item><list-item><p><bold>Type status:</bold> <named-content xmlns:xlink="http://www.w3.org/1999/xlink" content-type="dwc:typeStatus" xlink:type="simple">Other material</named-content>. <bold>Occurrence:</bold> recordedBy: <named-content xmlns:xlink="http://www.w3.org/1999/xlink" content-type="dwc:recordedBy" xlink:type="simple">P. Doumas</named-content>; <bold>Taxon:</bold> scientificName: <named-content xmlns:xlink="http://www.w3.org/1999/xlink" content-type="dwc:scientificName" xlink:type="simple"><tp:taxon-name><tp:taxon-name-part taxon-name-part-type="genus" reg="Saponaria">Saponaria</tp:taxon-name-part><tp:taxon-name-part taxon-name-part-type="species" reg="stranjensis">stranjensis</tp:taxon-name-part></tp:taxon-name></named-content>; family: <named-content xmlns:xlink="http://www.w3.org/1999/xlink" content-type="dwc:family" xlink:type="simple"><tp:taxon-name><tp:taxon-name-part taxon-name-part-type="family">Caryophyllaceae</tp:taxon-name-part></tp:taxon-name></named-content>; genus: <named-content xmlns:xlink="http://www.w3.org/1999/xlink" content-type="dwc:genus" xlink:type="simple"><tp:taxon-name><tp:taxon-name-part taxon-name-part-type="genus">Saponaria</tp:taxon-name-part></tp:taxon-name></named-content>; specificEpithet: <named-content xmlns:xlink="http://www.w3.org/1999/xlink" content-type="dwc:specificEpithet" xlink:type="simple"><tp:taxon-name><tp:taxon-name-part taxon-name-part-type="genus" reg="Saponaria"/><tp:taxon-name-part taxon-name-part-type="species" reg="stranjensis">stranjensis</tp:taxon-name-part></tp:taxon-name></named-content>; taxonRank: <named-content xmlns:xlink="http://www.w3.org/1999/xlink" content-type="dwc:taxonRank" xlink:type="simple">species</named-content>; <bold>Location:</bold> continent: <named-content xmlns:xlink="http://www.w3.org/1999/xlink" content-type="dwc:continent" xlink:type="simple">Europe</named-content>; country: <named-content xmlns:xlink="http://www.w3.org/1999/xlink" content-type="dwc:country" xlink:type="simple">Greece</named-content>; stateProvince: <named-content xmlns:xlink="http://www.w3.org/1999/xlink" content-type="dwc:stateProvince" xlink:type="simple">Nomos Evrou</named-content>; verbatimLocality: <named-content xmlns:xlink="http://www.w3.org/1999/xlink" content-type="dwc:verbatimLocality" xlink:type="simple">N of Soufli Town, next to the bank of Kamilopotamos stream</named-content>; verbatimElevation: <named-content xmlns:xlink="http://www.w3.org/1999/xlink" content-type="dwc:verbatimElevation" xlink:type="simple">34 m</named-content>; verbatimLatitude: <named-content xmlns:xlink="http://www.w3.org/1999/xlink" content-type="dwc:verbatimLatitude" xlink:type="simple">41°12′</named-content>; verbatimLongitude: <named-content xmlns:xlink="http://www.w3.org/1999/xlink" content-type="dwc:verbatimLongitude" xlink:type="simple">26°17′</named-content>; <bold>Identification:</bold> identifiedBy: <named-content xmlns:xlink="http://www.w3.org/1999/xlink" content-type="dwc:identifiedBy" xlink:type="simple">P. Doumas &amp; Th. Constantinidis</named-content>; <bold>Event:</bold> eventDate: <named-content xmlns:xlink="http://www.w3.org/1999/xlink" content-type="dwc:eventDate" xlink:type="simple">17 August 2019</named-content>; habitat: <named-content xmlns:xlink="http://www.w3.org/1999/xlink" content-type="dwc:habitat" xlink:type="simple">Paliurus spina-christi thickets surrounded by mixed Pinus/Quercus forest</named-content>; <bold>Record Level:</bold> collectionID: <named-content xmlns:xlink="http://www.w3.org/1999/xlink" content-type="dwc:collectionID" xlink:type="simple">s.n.</named-content>; institutionCode: <named-content xmlns:xlink="http://www.w3.org/1999/xlink" content-type="dwc:institutionCode" xlink:type="simple">ATHU</named-content>; basisOfRecord: <named-content xmlns:xlink="http://www.w3.org/1999/xlink" content-type="dwc:basisOfRecord" xlink:type="simple">Specimen</named-content></p></list-item></list></tp:treatment-sec><tp:treatment-sec sec-type="Taxon discussion"><title>Taxon discussion</title><p>A new record for the Greek flora (Fig. <xref ref-type="fig" rid="F7677634">14</xref>). <italic><tp:taxon-name><tp:taxon-name-part taxon-name-part-type="genus" reg="Saponaria">Saponaria</tp:taxon-name-part><tp:taxon-name-part taxon-name-part-type="species" reg="stranjensis">stranjensis</tp:taxon-name-part></tp:taxon-name></italic> is distributed in Bulgaria and European Turkey (<xref ref-type="bibr" rid="B7669158">Petrova and Vladimirov 2010</xref>). The two localities of Nomos Evrou extend the species’ known distribution to the south. Its closest taxonomic relative, <italic><tp:taxon-name><tp:taxon-name-part taxon-name-part-type="genus" reg="Saponaria">S.</tp:taxon-name-part><tp:taxon-name-part taxon-name-part-type="species" reg="intermedia">intermedia</tp:taxon-name-part></tp:taxon-name></italic> Simmler, differs by usually having stems up to 50 cm (longer as a rule in <italic><tp:taxon-name><tp:taxon-name-part taxon-name-part-type="genus" reg="Saponaria">S.</tp:taxon-name-part><tp:taxon-name-part taxon-name-part-type="species" reg="stranjensis">stranjensis</tp:taxon-name-part></tp:taxon-name></italic>) and calyx with abundant eglandular hairs, rarely with a few short, glandular hairs, opposite to the calyx with abundant long and short glandular hairs in <italic><tp:taxon-name><tp:taxon-name-part taxon-name-part-type="genus" reg="Saponaria">S.</tp:taxon-name-part><tp:taxon-name-part taxon-name-part-type="species" reg="stranjensis">stranjensis</tp:taxon-name-part></tp:taxon-name></italic>. Although stem length may be a variable character and related to environmental conditions, our two randomly collected Greek specimens measure ca. 52 and 56 cm, respectively. Still, some authors consider those two taxa at subspecific rank rather than independent species (e.g. <xref ref-type="bibr" rid="B7668825">Jalas and Suominen 1988</xref>, <xref ref-type="bibr" rid="B7667974">Chater 1993</xref>), thus disagreeing with <xref ref-type="bibr" rid="B7668940">Mayer (1976)</xref>.</p><p>In Greece, the two species have a clearly different distribution range: <italic><tp:taxon-name><tp:taxon-name-part taxon-name-part-type="genus" reg="Saponaria">S.</tp:taxon-name-part><tp:taxon-name-part taxon-name-part-type="species" reg="intermedia">intermedia</tp:taxon-name-part></tp:taxon-name></italic> extends at the northern parts of Pindos Mountain chain and again found around Mt. Vourinos, at the NW parts of Greece (<xref ref-type="bibr" rid="B7669176">Phitos 1997</xref>), where it usually grows on serpentine. <italic><tp:taxon-name><tp:taxon-name-part taxon-name-part-type="genus" reg="Saponaria">S.</tp:taxon-name-part><tp:taxon-name-part taxon-name-part-type="species" reg="stranjensis">stranjensis</tp:taxon-name-part></tp:taxon-name></italic> occurs ca. 400 km to the east, near the small town of Soufli, close to the Greek-Turkish border. Τhe two species also present a different altitudinal range in Greece: <italic><tp:taxon-name><tp:taxon-name-part taxon-name-part-type="genus" reg="Saponaria">S.</tp:taxon-name-part><tp:taxon-name-part taxon-name-part-type="species" reg="intermedia">intermedia</tp:taxon-name-part></tp:taxon-name></italic> grows at 850-1800 m a.s.l., whereas <italic><tp:taxon-name><tp:taxon-name-part taxon-name-part-type="genus" reg="Saponaria">S.</tp:taxon-name-part><tp:taxon-name-part taxon-name-part-type="species" reg="stranjensis">stranjensis</tp:taxon-name-part></tp:taxon-name></italic> has been found at 30-260 m a.s.l. In Bulgaria, the latter species has been recorded from 300 up to 500 m a.s.l. (<xref ref-type="bibr" rid="B7669119">Peev et al. 2015</xref>). The two Greek localities were found ca. 1.5 and 7.5 km west of the Greek-Turkish border, respectively (Fig. <xref ref-type="fig" rid="F7677570">7</xref>).</p><p><italic><tp:taxon-name><tp:taxon-name-part taxon-name-part-type="genus" reg="Saponaria">Saponaria</tp:taxon-name-part><tp:taxon-name-part taxon-name-part-type="species" reg="stranjensis">stranjensis</tp:taxon-name-part></tp:taxon-name></italic> has been assessed as Vulnerable in Bulgaria (<xref ref-type="bibr" rid="B7669149">Petrova and Vladimirov 2009</xref>, <xref ref-type="bibr" rid="B7669119">Peev et al. 2015</xref>) and is being protected by the National Biodiversity Act. Extinction has been observed in at least one previously known population in that country (<xref ref-type="bibr" rid="B7669119">Peev et al. 2015</xref>). In Greece, <italic><tp:taxon-name><tp:taxon-name-part taxon-name-part-type="genus" reg="Saponaria">S.</tp:taxon-name-part><tp:taxon-name-part taxon-name-part-type="species" reg="stranjensis">stranjensis</tp:taxon-name-part></tp:taxon-name></italic> is very local: its populations are geographically restricted and consist of a few dozens of mature plants only. We presume that the Greek populations are threatened, but a proper assessment according to the IUCN Categories and Criteria is still pending. The two Greek localities form a noteworthy extension of the nearest Bulgarian population: ca. 25 km to the SE.</p></tp:treatment-sec><tp:treatment-sec><!--Section generated to contain objects referenced in tp:taxon-treatment.--><fig id="F7677634" position="float" orientation="portrait"><object-id xmlns:xlink="http://www.w3.org/1999/xlink" content-type="arpha" xlink:type="simple">343AA9A0-D3EF-5CB5-A1C7-9EF98F8C355D</object-id><object-id xmlns:xlink="http://www.w3.org/1999/xlink" content-type="doi" xlink:type="simple">10.3897/BDJ.10.e81817.figure14</object-id><label>Figure 14.</label><caption><p><italic><tp:taxon-name><tp:taxon-name-part taxon-name-part-type="genus" reg="Saponaria">Saponaria</tp:taxon-name-part><tp:taxon-name-part taxon-name-part-type="species" reg="stranjensis">stranjensis</tp:taxon-name-part></tp:taxon-name></italic> from Nomos Evrou (photo: P. Doumas).</p></caption><graphic xmlns:xlink="http://www.w3.org/1999/xlink" xlink:href="bdj-10-e81817-g014.jpg" position="float" id="oo_640548.jpg" orientation="portrait" xlink:type="simple"><uri content-type="original_file" xlink:type="simple">https://binary.pensoft.net/fig/640548</uri></graphic></fig><fig id="F7677570" position="float" orientation="portrait"><object-id xmlns:xlink="http://www.w3.org/1999/xlink" content-type="arpha" xlink:type="simple">D6E21720-478A-56A1-A01E-92BD9BFF5854</object-id><object-id xmlns:xlink="http://www.w3.org/1999/xlink" content-type="doi" xlink:type="simple">10.3897/BDJ.10.e81817.figure7</object-id><label>Figure 7.</label><caption><p>Distribution map of <italic><tp:taxon-name><tp:taxon-name-part taxon-name-part-type="genus" reg="Centaurea">Centaurea</tp:taxon-name-part><tp:taxon-name-part taxon-name-part-type="species" reg="marmorea">marmorea</tp:taxon-name-part></tp:taxon-name></italic>, <tp:taxon-name><tp:taxon-name-part taxon-name-part-type="genus" reg="Jacobaea">Jacobaea</tp:taxon-name-part><tp:taxon-name-part taxon-name-part-type="species" reg="othonnae">othonnae</tp:taxon-name-part><tp:taxon-name-part taxon-name-part-type="infraspecific-rank">subsp.</tp:taxon-name-part><tp:taxon-name-part taxon-name-part-type="subspecies" reg="anomala">anomala</tp:taxon-name-part></tp:taxon-name>, <tp:taxon-name><tp:taxon-name-part taxon-name-part-type="genus" reg="Hesperis">Hesperis</tp:taxon-name-part><tp:taxon-name-part taxon-name-part-type="species" reg="matronalis">matronalis</tp:taxon-name-part><tp:taxon-name-part taxon-name-part-type="infraspecific-rank">subsp.</tp:taxon-name-part><tp:taxon-name-part taxon-name-part-type="subspecies" reg="matronalis">matronalis</tp:taxon-name-part></tp:taxon-name> and <italic><tp:taxon-name><tp:taxon-name-part taxon-name-part-type="genus" reg="Saponaria">Saponaria</tp:taxon-name-part><tp:taxon-name-part taxon-name-part-type="species" reg="stranjensis">stranjensis</tp:taxon-name-part></tp:taxon-name></italic> in Greece.</p></caption><graphic xmlns:xlink="http://www.w3.org/1999/xlink" xlink:href="bdj-10-e81817-g007.png" position="float" id="oo_656686.png" orientation="portrait" xlink:type="simple"><uri content-type="original_file" xlink:type="simple">https://binary.pensoft.net/fig/656686</uri></graphic></fig></tp:treatment-sec><ref-list><ref id="B7669158"><element-citation xmlns:xlink="http://www.w3.org/1999/xlink" publication-type="article" xlink:type="simple"><person-group person-group-type="author"><name name-style="western"><surname>Petrova</surname><given-names>A.</given-names></name><name name-style="western"><surname>Vladimirov</surname><given-names>V.</given-names></name></person-group><year>2010</year><article-title>Balkan endemics in the Bulgarian flora</article-title><source>Phytologia Balcanica</source><volume>16</volume><issue>2</issue><fpage>293</fpage><lpage>311</lpage></element-citation></ref><ref id="B7668825"><element-citation xmlns:xlink="http://www.w3.org/1999/xlink" publication-type="book" xlink:type="simple"><person-group person-group-type="author"><name name-style="western"><surname>Jalas</surname><given-names>J.</given-names></name><name name-style="western"><surname>Suominen</surname><given-names>J.</given-names></name></person-group><year>1988</year><source>Atlas Florae Europaeae III</source><publisher-name>Cambridge University Press</publisher-name><publisher-loc>Cambridge, New York, Melbourne</publisher-loc><size units="page">247</size></element-citation></ref><ref id="B7667974"><element-citation xmlns:xlink="http://www.w3.org/1999/xlink" publication-type="chapter" xlink:type="simple"><person-group person-group-type="author"><name name-style="western"><surname>Chater</surname><given-names>A. O.</given-names></name></person-group><year>1993</year><chapter-title><italic><tp:taxon-name><tp:taxon-name-part taxon-name-part-type="genus" reg="Saponaria">Saponaria</tp:taxon-name-part></tp:taxon-name></italic> L.</chapter-title><person-group person-group-type="editor"><name name-style="western"><surname>Tutin</surname><given-names>T. G.</given-names></name><name name-style="western"><surname>Burges</surname><given-names>N. A.</given-names></name><name name-style="western"><surname>Chater</surname><given-names>A. O.</given-names></name><name name-style="western"><surname>Edmondson</surname><given-names>J. R.</given-names></name><name name-style="western"><surname>Heywood</surname><given-names>V. H.</given-names></name><name name-style="western"><surname>Moore</surname><given-names>D. M.</given-names></name><name name-style="western"><surname>Valentine</surname><given-names>D. H.</given-names></name><name name-style="western"><surname>Walters</surname><given-names>S. M.</given-names></name><name name-style="western"><surname>Webb</surname><given-names>D. A.</given-names></name></person-group><source>Flora Europaea Vol. 1 (2nd edition)</source><publisher-name>Cambridge University Press</publisher-name><publisher-loc>Cambridge</publisher-loc><size units="page">630</size></element-citation></ref><ref id="B7668940"><element-citation xmlns:xlink="http://www.w3.org/1999/xlink" publication-type="article" xlink:type="simple"><person-group person-group-type="author"><name name-style="western"><surname>Mayer</surname><given-names>E.</given-names></name></person-group><year>1976</year><article-title>Zur Kenntnis des <italic><tp:taxon-name><tp:taxon-name-part taxon-name-part-type="genus" reg="Saponaria">Saponaria</tp:taxon-name-part><tp:taxon-name-part taxon-name-part-type="species" reg="sicula">sicula</tp:taxon-name-part></tp:taxon-name></italic>-Komplexes auf der Balkanhalbinsel</article-title><source>Acta Botanica Croatica</source><volume>35</volume><fpage>239</fpage><lpage>244</lpage></element-citation></ref><ref id="B7669176"><element-citation xmlns:xlink="http://www.w3.org/1999/xlink" publication-type="chapter" xlink:type="simple"><person-group person-group-type="author"><name name-style="western"><surname>Phitos</surname><given-names>D.</given-names></name></person-group><year>1997</year><chapter-title><italic><tp:taxon-name><tp:taxon-name-part taxon-name-part-type="genus" reg="Saponaria">Saponaria</tp:taxon-name-part></tp:taxon-name></italic> L.</chapter-title><person-group person-group-type="editor"><name name-style="western"><surname>Strid</surname><given-names>A.</given-names></name><name name-style="western"><surname>Tan</surname><given-names>K.</given-names></name></person-group><source>Flora Hellenica 1</source><publisher-name>Koeltz Scientific Books</publisher-name><publisher-loc>Königstein</publisher-loc><size units="page">547</size></element-citation></ref><ref id="B7669119"><element-citation xmlns:xlink="http://www.w3.org/1999/xlink" publication-type="book" xlink:type="simple"><person-group person-group-type="editor"><name name-style="western"><surname>Peev</surname><given-names>D.</given-names></name><name name-style="western"><surname>Petrova</surname><given-names>A.</given-names></name><name name-style="western"><surname>Anchev</surname><given-names>M.</given-names></name><name name-style="western"><surname>Temniskova</surname><given-names>D.</given-names></name><name name-style="western"><surname>Denchev</surname><given-names>C. M.</given-names></name><name name-style="western"><surname>Ganeva</surname><given-names>A.</given-names></name><name name-style="western"><surname>Gussev</surname><given-names>C.</given-names></name><name name-style="western"><surname>Vladimirov</surname><given-names>V.</given-names></name></person-group><year>2015</year><source>Red Data Book of the Republic of Bulgaria 1. Plants and fungi</source><publisher-name>Academy of Sciences &amp; Ministry of Environment and Water</publisher-name><publisher-loc>Sofia</publisher-loc><size units="page">881</size></element-citation></ref><ref id="B7669149"><element-citation xmlns:xlink="http://www.w3.org/1999/xlink" publication-type="article" xlink:type="simple"><person-group person-group-type="author"><name name-style="western"><surname>Petrova</surname><given-names>A.</given-names></name><name name-style="western"><surname>Vladimirov</surname><given-names>V.</given-names></name></person-group><year>2009</year><article-title>Red list of Bulgarian vascular plants</article-title><source>Phytologia Balcanica</source><volume>15</volume><issue>1</issue><fpage>63</fpage><lpage>94</lpage></element-citation></ref></ref-list></tp:taxon-treatment>
