# Supplementary material for: Thirty-two new and noteworthy floristic records from north-eastern Greece
Source: Biodivers Data J. 2022 Apr 21;10:e81817. doi: 10.3897/BDJ.10.e81817 (PMC9050803; doi:10.3897/BDJ.10.e81817)
Supplement: XML Treatment for Silene fetlerii [file BDJ.10.e81817-treatment16.xml]

<!DOCTYPE tp:taxon-treatment
  PUBLIC "-//TaxonX//DTD Taxonomic Treatment Publishing DTD v0 20100105//EN" "tax-treatment-NSO.dtd">
<tp:taxon-treatment xmlns:tp="http://www.plazi.org/taxpub"><tp:treatment-meta><mixed-citation publication-type="journal"><person-group><name><surname>Doumas</surname><given-names>Panayiotis</given-names></name><name><surname>Goula</surname><given-names>Katerina</given-names></name><name><surname>Constantinidis</surname><given-names>Theophanis</given-names></name></person-group><article-title>Thirty-two new and noteworthy floristic records from north-eastern Greece</article-title><source>Biodivers Data J</source><day>21</day><month>04</month><year>2022</year><volume>10</volume><pub-id pub-id-type="doi">10.3897/BDJ.10.e81817</pub-id></mixed-citation></tp:treatment-meta><tp:nomenclature><tp:taxon-name>
            <object-id xmlns:xlink="http://www.w3.org/1999/xlink" content-type="arpha" xlink:type="simple">1D00E329-6390-5D63-BF79-E405E6DD5086</object-id>
            <tp:taxon-name-part taxon-name-part-type="genus">Silene</tp:taxon-name-part>
            <tp:taxon-name-part taxon-name-part-type="species">fetlerii</tp:taxon-name-part>
          </tp:taxon-name><tp:taxon-authority>D. Pavlova</tp:taxon-authority><tp:nomenclature-citation-list><tp:nomenclature-citation><tp:taxon-name>
                <tp:taxon-name-part taxon-name-part-type="genus" reg="Silene">Silene</tp:taxon-name-part>
                <tp:taxon-name-part taxon-name-part-type="species" reg="fetlerii">fetlerii</tp:taxon-name-part>
              </tp:taxon-name><comment> D. Pavlova in Ann. Bot. Fennici 51: 387–393 (2014)</comment></tp:nomenclature-citation></tp:nomenclature-citation-list></tp:nomenclature><tp:treatment-sec sec-type="materials"><title>Materials</title><list list-type="alpha-lower" list-content="occurrences"><list-item><p><bold>Type status:</bold> <named-content xmlns:xlink="http://www.w3.org/1999/xlink" content-type="dwc:typeStatus" xlink:type="simple">Other material</named-content>. <bold>Occurrence:</bold> recordedBy: <named-content xmlns:xlink="http://www.w3.org/1999/xlink" content-type="dwc:recordedBy" xlink:type="simple">P. Doumas</named-content>; <bold>Taxon:</bold> scientificName: <named-content xmlns:xlink="http://www.w3.org/1999/xlink" content-type="dwc:scientificName" xlink:type="simple"><tp:taxon-name><tp:taxon-name-part taxon-name-part-type="genus" reg="Silene">Silene</tp:taxon-name-part><tp:taxon-name-part taxon-name-part-type="species" reg="fetlerii">fetlerii</tp:taxon-name-part></tp:taxon-name></named-content>; family: <named-content xmlns:xlink="http://www.w3.org/1999/xlink" content-type="dwc:family" xlink:type="simple"><tp:taxon-name><tp:taxon-name-part taxon-name-part-type="family">Caryophyllaceae</tp:taxon-name-part></tp:taxon-name></named-content>; genus: <named-content xmlns:xlink="http://www.w3.org/1999/xlink" content-type="dwc:genus" xlink:type="simple"><tp:taxon-name><tp:taxon-name-part taxon-name-part-type="genus">Silene</tp:taxon-name-part></tp:taxon-name></named-content>; specificEpithet: <named-content xmlns:xlink="http://www.w3.org/1999/xlink" content-type="dwc:specificEpithet" xlink:type="simple"><tp:taxon-name><tp:taxon-name-part taxon-name-part-type="genus" reg="Silene"/><tp:taxon-name-part taxon-name-part-type="species" reg="fetlerii">fetlerii</tp:taxon-name-part></tp:taxon-name></named-content>; taxonRank: <named-content xmlns:xlink="http://www.w3.org/1999/xlink" content-type="dwc:taxonRank" xlink:type="simple">species</named-content>; <bold>Location:</bold> continent: <named-content xmlns:xlink="http://www.w3.org/1999/xlink" content-type="dwc:continent" xlink:type="simple">Europe</named-content>; country: <named-content xmlns:xlink="http://www.w3.org/1999/xlink" content-type="dwc:country" xlink:type="simple">Greece</named-content>; stateProvince: <named-content xmlns:xlink="http://www.w3.org/1999/xlink" content-type="dwc:stateProvince" xlink:type="simple">Nomos Xanthis</named-content>; verbatimLocality: <named-content xmlns:xlink="http://www.w3.org/1999/xlink" content-type="dwc:verbatimLocality" xlink:type="simple">ca. 2.4 km SE of Potamochori Village</named-content>; verbatimElevation: <named-content xmlns:xlink="http://www.w3.org/1999/xlink" content-type="dwc:verbatimElevation" xlink:type="simple">553 m</named-content>; verbatimLatitude: <named-content xmlns:xlink="http://www.w3.org/1999/xlink" content-type="dwc:verbatimLatitude" xlink:type="simple">41°14′</named-content>; verbatimLongitude: <named-content xmlns:xlink="http://www.w3.org/1999/xlink" content-type="dwc:verbatimLongitude" xlink:type="simple">25°04′</named-content>; <bold>Identification:</bold> identifiedBy: <named-content xmlns:xlink="http://www.w3.org/1999/xlink" content-type="dwc:identifiedBy" xlink:type="simple">P. Doumas, K. Goula &amp; Th. Constantinidis</named-content>; <bold>Event:</bold> eventDate: <named-content xmlns:xlink="http://www.w3.org/1999/xlink" content-type="dwc:eventDate" xlink:type="simple">15 May 2021</named-content>; habitat: <named-content xmlns:xlink="http://www.w3.org/1999/xlink" content-type="dwc:habitat" xlink:type="simple">scrub, on serpentine</named-content>; <bold>Record Level:</bold> collectionID: <named-content xmlns:xlink="http://www.w3.org/1999/xlink" content-type="dwc:collectionID" xlink:type="simple">18</named-content>; institutionCode: <named-content xmlns:xlink="http://www.w3.org/1999/xlink" content-type="dwc:institutionCode" xlink:type="simple">ATHU</named-content>; basisOfRecord: <named-content xmlns:xlink="http://www.w3.org/1999/xlink" content-type="dwc:basisOfRecord" xlink:type="simple">Specimen</named-content></p></list-item></list></tp:treatment-sec><tp:treatment-sec sec-type="Taxon discussion"><title>Taxon discussion</title><p><italic><tp:taxon-name><tp:taxon-name-part taxon-name-part-type="genus" reg="Silene">Silene</tp:taxon-name-part><tp:taxon-name-part taxon-name-part-type="species" reg="fetlerii">fetlerii</tp:taxon-name-part></tp:taxon-name></italic> is a new addition to the Greek flora.</p><p>This is a rare and local species, recently described from Bulgaria and thought to be confined to the serpentine substrates of only two localities, near the Villages of Fotinovo and Chichevo to the south (<xref ref-type="bibr" rid="B7669110">Pavlova 2014</xref>). Our Greek specimen (Fig. <xref ref-type="fig" rid="F7677640">15</xref>) agrees with the description of the Bulgarian material in all essential characters: it has narrow linear leaves and lanceolate bracts, 6-9 mm long calyces, 5-6 mm long capsules included in calyx, a capsule/anthophore ratio of 1.3-2/1 and a rounded capsule base with a narrow and acute neck. We did not observe any viscid indumentum on the lower stem nodes in our specimen, a character usually found in the Bulgarian plants.</p><p>This is another species that turns out to cross the political border between Bulgaria and Greece as the new locality lies ca. 12 km south of the border. The new locality expands the known species’ distribution for ca. 25 km to the SW (Fig. <xref ref-type="fig" rid="F7677586">11</xref>). This single Greek population fits the Critically Endangered Category [B1ab(i ii iii iv) + 2ab(i ii iii iv)] (<xref ref-type="bibr" rid="B7668800">IUCN 2012</xref>) and shares the same habitat characteristics with that described by <xref ref-type="bibr" rid="B7669110">Pavlova (2014)</xref>; even some rare, range-restricted serpentine taxa that accompany <italic><tp:taxon-name><tp:taxon-name-part taxon-name-part-type="genus" reg="Silene">Silene</tp:taxon-name-part><tp:taxon-name-part taxon-name-part-type="species" reg="fetlerii">fetlerii</tp:taxon-name-part></tp:taxon-name></italic> in Bulgaria (<tp:taxon-name><tp:taxon-name-part taxon-name-part-type="genus" reg="Aethionema">Aethionema</tp:taxon-name-part><tp:taxon-name-part taxon-name-part-type="species" reg="saxatile">saxatile</tp:taxon-name-part><tp:taxon-name-part taxon-name-part-type="infraspecific-rank">subsp.</tp:taxon-name-part><tp:taxon-name-part taxon-name-part-type="subspecies" reg="rhodopaeum">rhodopaeum</tp:taxon-name-part></tp:taxon-name>, <italic><tp:taxon-name><tp:taxon-name-part taxon-name-part-type="genus" reg="Onosma">Onosma</tp:taxon-name-part><tp:taxon-name-part taxon-name-part-type="species" reg="kittanae">kittanae</tp:taxon-name-part></tp:taxon-name></italic>, see under these taxa) are also found in Greece. The identity of the <italic><tp:taxon-name><tp:taxon-name-part taxon-name-part-type="genus" reg="Silene">Silene</tp:taxon-name-part><tp:taxon-name-part taxon-name-part-type="species" reg="spergulifolia">spergulifolia</tp:taxon-name-part></tp:taxon-name></italic> collections from Nomos Evrou needs further investigation.</p></tp:treatment-sec><tp:treatment-sec><!--Section generated to contain objects referenced in tp:taxon-treatment.--><fig-group id="F7677640" position="float" orientation="portrait"><caption><p><italic><tp:taxon-name><tp:taxon-name-part taxon-name-part-type="genus" reg="Silene">Silene</tp:taxon-name-part><tp:taxon-name-part taxon-name-part-type="species" reg="fetlerii">fetlerii</tp:taxon-name-part></tp:taxon-name></italic> from Nomos Xanthis.</p></caption><fig id="F7677645" position="float" orientation="portrait"><object-id xmlns:xlink="http://www.w3.org/1999/xlink" content-type="arpha" xlink:type="simple">D291A9FF-1DE1-575D-AF5E-EB81E3FC3BB0</object-id><object-id xmlns:xlink="http://www.w3.org/1999/xlink" content-type="doi" xlink:type="simple">10.3897/BDJ.10.e81817.figure15a</object-id><label>Figure 15a.</label><caption><p><italic><tp:taxon-name><tp:taxon-name-part taxon-name-part-type="genus" reg="Silene">Silene</tp:taxon-name-part><tp:taxon-name-part taxon-name-part-type="species" reg="fetlerii">fetlerii</tp:taxon-name-part></tp:taxon-name></italic>, habit (photo: P. Doumas).</p></caption><graphic xmlns:xlink="http://www.w3.org/1999/xlink" xlink:href="bdj-10-e81817-g015_a.jpg" xlink:type="simple" position="float" orientation="portrait" id="oo_640552.jpg"><uri content-type="original_file" xlink:type="simple">https://binary.pensoft.net/fig/640552</uri></graphic></fig><fig id="F7677646" position="float" orientation="portrait"><object-id xmlns:xlink="http://www.w3.org/1999/xlink" content-type="arpha" xlink:type="simple">524F2EF9-D00C-5448-8D36-2251F4DDD2AF</object-id><object-id xmlns:xlink="http://www.w3.org/1999/xlink" content-type="doi" xlink:type="simple">10.3897/BDJ.10.e81817.figure15b</object-id><label>Figure 15b.</label><caption><p><italic><tp:taxon-name><tp:taxon-name-part taxon-name-part-type="genus" reg="Silene">Silene</tp:taxon-name-part><tp:taxon-name-part taxon-name-part-type="species" reg="fetlerii">fetlerii</tp:taxon-name-part></tp:taxon-name></italic> , inflorescence (photo: P. Doumas).</p></caption><graphic xmlns:xlink="http://www.w3.org/1999/xlink" xlink:href="bdj-10-e81817-g015_b.jpg" xlink:type="simple" position="float" orientation="portrait" id="oo_640553.jpg"><uri content-type="original_file" xlink:type="simple">https://binary.pensoft.net/fig/640553</uri></graphic></fig></fig-group><fig id="F7677586" position="float" orientation="portrait"><object-id xmlns:xlink="http://www.w3.org/1999/xlink" content-type="arpha" xlink:type="simple">467E62B0-4C7E-572A-BC10-83C85A3E97B1</object-id><object-id xmlns:xlink="http://www.w3.org/1999/xlink" content-type="doi" xlink:type="simple">10.3897/BDJ.10.e81817.figure11</object-id><label>Figure 11.</label><caption><p>Distribution map of <italic><tp:taxon-name><tp:taxon-name-part taxon-name-part-type="genus" reg="Onosma">Onosma</tp:taxon-name-part><tp:taxon-name-part taxon-name-part-type="species" reg="kittanae">kittanae</tp:taxon-name-part></tp:taxon-name></italic>, <tp:taxon-name><tp:taxon-name-part taxon-name-part-type="genus" reg="Aethionema">Aethionema</tp:taxon-name-part><tp:taxon-name-part taxon-name-part-type="species" reg="saxatile">saxatile</tp:taxon-name-part><tp:taxon-name-part taxon-name-part-type="infraspecific-rank">subsp.</tp:taxon-name-part><tp:taxon-name-part taxon-name-part-type="subspecies" reg="rhodopaeum">rhodopaeum</tp:taxon-name-part></tp:taxon-name> and <italic><tp:taxon-name><tp:taxon-name-part taxon-name-part-type="genus" reg="Silene">Silene</tp:taxon-name-part><tp:taxon-name-part taxon-name-part-type="species" reg="fetlerii">fetlerii</tp:taxon-name-part></tp:taxon-name></italic> in Greece and Bulgaria.</p></caption><graphic xmlns:xlink="http://www.w3.org/1999/xlink" xlink:href="bdj-10-e81817-g011.png" position="float" id="oo_656688.png" orientation="portrait" xlink:type="simple"><uri content-type="original_file" xlink:type="simple">https://binary.pensoft.net/fig/656688</uri></graphic></fig></tp:treatment-sec><ref-list><ref id="B7669110"><element-citation xmlns:xlink="http://www.w3.org/1999/xlink" publication-type="article" xlink:type="simple"><person-group person-group-type="author"><name name-style="western"><surname>Pavlova</surname><given-names>D. K.</given-names></name></person-group><year>2014</year><article-title><italic><tp:taxon-name><tp:taxon-name-part taxon-name-part-type="genus" reg="Silene">Silene</tp:taxon-name-part><tp:taxon-name-part taxon-name-part-type="species" reg="fetlerii">fetlerii</tp:taxon-name-part></tp:taxon-name></italic> (<tp:taxon-name><tp:taxon-name-part taxon-name-part-type="family">Caryophyllaceae</tp:taxon-name-part></tp:taxon-name>), a new species from Bulgaria</article-title><source>Annales Botanici Fennici</source><volume>51</volume><fpage>387</fpage><lpage>393</lpage><pub-id pub-id-type="doi">10.5735/085.051.0604</pub-id></element-citation></ref><ref id="B7668800"><element-citation xmlns:xlink="http://www.w3.org/1999/xlink" publication-type="other" xlink:type="simple"><person-group person-group-type="author"><name name-style="western"><surname>IUCN</surname></name></person-group><year>2012</year><article-title>IUCN Red List Categories and Criteria: Version 3.1. Second edition</article-title><publisher-name>Gland, Switzerland and Cambridge, UK: IUCN. iv + 32pp</publisher-name></element-citation></ref></ref-list></tp:taxon-treatment>
