# Supplementary material for: Thirty-two new and noteworthy floristic records from north-eastern Greece
Source: Biodivers Data J. 2022 Apr 21;10:e81817. doi: 10.3897/BDJ.10.e81817 (PMC9050803; doi:10.3897/BDJ.10.e81817)
Supplement: XML Treatment for Polygonatum hirtum [file BDJ.10.e81817-treatment17.xml]

<!DOCTYPE tp:taxon-treatment
  PUBLIC "-//TaxonX//DTD Taxonomic Treatment Publishing DTD v0 20100105//EN" "tax-treatment-NSO.dtd">
<tp:taxon-treatment xmlns:tp="http://www.plazi.org/taxpub"><tp:treatment-meta><mixed-citation publication-type="journal"><person-group><name><surname>Doumas</surname><given-names>Panayiotis</given-names></name><name><surname>Goula</surname><given-names>Katerina</given-names></name><name><surname>Constantinidis</surname><given-names>Theophanis</given-names></name></person-group><article-title>Thirty-two new and noteworthy floristic records from north-eastern Greece</article-title><source>Biodivers Data J</source><day>21</day><month>04</month><year>2022</year><volume>10</volume><pub-id pub-id-type="doi">10.3897/BDJ.10.e81817</pub-id></mixed-citation></tp:treatment-meta><tp:nomenclature><tp:taxon-name>
            <object-id xmlns:xlink="http://www.w3.org/1999/xlink" content-type="arpha" xlink:type="simple">37CA7196-9C4C-58A1-B88C-FAB17567D029</object-id>
            <tp:taxon-name-part taxon-name-part-type="genus">Polygonatum</tp:taxon-name-part>
            <tp:taxon-name-part taxon-name-part-type="species">hirtum</tp:taxon-name-part>
          </tp:taxon-name><tp:taxon-authority>(Poir.) Pursh</tp:taxon-authority><tp:nomenclature-citation-list><tp:nomenclature-citation><tp:taxon-name>
                <tp:taxon-name-part taxon-name-part-type="genus" reg="Polygonatum">Polygonatum</tp:taxon-name-part>
                <tp:taxon-name-part taxon-name-part-type="species" reg="hirtum">hirtum</tp:taxon-name-part>
              </tp:taxon-name><comment> (Poir.) Pursh in Fl. Amer. Sept. 1: 234 (1813)</comment></tp:nomenclature-citation></tp:nomenclature-citation-list></tp:nomenclature><tp:treatment-sec sec-type="materials"><title>Materials</title><list list-type="alpha-lower" list-content="occurrences"><list-item><p><bold>Type status:</bold> <named-content xmlns:xlink="http://www.w3.org/1999/xlink" content-type="dwc:typeStatus" xlink:type="simple">Other material</named-content>. <bold>Occurrence:</bold> recordedBy: <named-content xmlns:xlink="http://www.w3.org/1999/xlink" content-type="dwc:recordedBy" xlink:type="simple">P. Doumas</named-content>; <bold>Taxon:</bold> scientificName: <named-content xmlns:xlink="http://www.w3.org/1999/xlink" content-type="dwc:scientificName" xlink:type="simple"><tp:taxon-name><tp:taxon-name-part taxon-name-part-type="genus" reg="Polygonatum">Polygonatum</tp:taxon-name-part><tp:taxon-name-part taxon-name-part-type="species" reg="hirtum">hirtum</tp:taxon-name-part></tp:taxon-name></named-content>; family: <named-content xmlns:xlink="http://www.w3.org/1999/xlink" content-type="dwc:family" xlink:type="simple"><tp:taxon-name><tp:taxon-name-part taxon-name-part-type="family">Convallariaceae</tp:taxon-name-part></tp:taxon-name></named-content>; genus: <named-content xmlns:xlink="http://www.w3.org/1999/xlink" content-type="dwc:genus" xlink:type="simple"><tp:taxon-name><tp:taxon-name-part taxon-name-part-type="genus">Polygonatum</tp:taxon-name-part></tp:taxon-name></named-content>; specificEpithet: <named-content xmlns:xlink="http://www.w3.org/1999/xlink" content-type="dwc:specificEpithet" xlink:type="simple"><tp:taxon-name><tp:taxon-name-part taxon-name-part-type="genus" reg="Polygonatum"/><tp:taxon-name-part taxon-name-part-type="species" reg="hirtum">hirtum</tp:taxon-name-part></tp:taxon-name></named-content>; taxonRank: <named-content xmlns:xlink="http://www.w3.org/1999/xlink" content-type="dwc:taxonRank" xlink:type="simple">species</named-content>; <bold>Location:</bold> continent: <named-content xmlns:xlink="http://www.w3.org/1999/xlink" content-type="dwc:continent" xlink:type="simple">Europe</named-content>; country: <named-content xmlns:xlink="http://www.w3.org/1999/xlink" content-type="dwc:country" xlink:type="simple">Greece</named-content>; stateProvince: <named-content xmlns:xlink="http://www.w3.org/1999/xlink" content-type="dwc:stateProvince" xlink:type="simple">Nomos Xanthis</named-content>; verbatimLocality: <named-content xmlns:xlink="http://www.w3.org/1999/xlink" content-type="dwc:verbatimLocality" xlink:type="simple">Mt. Achladovouno, the north-eastern slopes</named-content>; verbatimElevation: <named-content xmlns:xlink="http://www.w3.org/1999/xlink" content-type="dwc:verbatimElevation" xlink:type="simple">606 m</named-content>; verbatimLatitude: <named-content xmlns:xlink="http://www.w3.org/1999/xlink" content-type="dwc:verbatimLatitude" xlink:type="simple">41°11′</named-content>; verbatimLongitude: <named-content xmlns:xlink="http://www.w3.org/1999/xlink" content-type="dwc:verbatimLongitude" xlink:type="simple">24°48′</named-content>; <bold>Identification:</bold> identifiedBy: <named-content xmlns:xlink="http://www.w3.org/1999/xlink" content-type="dwc:identifiedBy" xlink:type="simple">P. Doumas &amp; K. Goula</named-content>; <bold>Event:</bold> eventDate: <named-content xmlns:xlink="http://www.w3.org/1999/xlink" content-type="dwc:eventDate" xlink:type="simple">16 May 2021</named-content>; habitat: <named-content xmlns:xlink="http://www.w3.org/1999/xlink" content-type="dwc:habitat" xlink:type="simple">deciduous forest with Carpinus orientalis, limestone</named-content>; <bold>Record Level:</bold> collectionID: <named-content xmlns:xlink="http://www.w3.org/1999/xlink" content-type="dwc:collectionID" xlink:type="simple">25</named-content>; institutionCode: <named-content xmlns:xlink="http://www.w3.org/1999/xlink" content-type="dwc:institutionCode" xlink:type="simple">ATHU</named-content>; basisOfRecord: <named-content xmlns:xlink="http://www.w3.org/1999/xlink" content-type="dwc:basisOfRecord" xlink:type="simple">Specimen</named-content></p></list-item></list></tp:treatment-sec><tp:treatment-sec sec-type="Taxon discussion"><title>Taxon discussion</title><p>An uncommon and local species in Greece, recorded from the floristic regions of North Central (NC) and North East (NE; <xref ref-type="bibr" rid="B7668013">Dimopoulos et al. 2013</xref>). This new locality on Mt. Achladovouno is probably the easternmost known so far. Other <italic><tp:taxon-name><tp:taxon-name-part taxon-name-part-type="genus" reg="Polygonatum">Polygonatum</tp:taxon-name-part><tp:taxon-name-part taxon-name-part-type="species" reg="hirtum">hirtum</tp:taxon-name-part></tp:taxon-name></italic> collections from NE include the Nomos of Chalkidiki (a.n. <ext-link xmlns:xlink="http://www.w3.org/1999/xlink" ext-link-type="uri" xlink:href="http://herbarium.emg.umu.se/record.php?Genus=polygonatum&amp;Species=hirtum&amp;Country=Greece&amp;Page=1&amp;AaccNr=1390619&amp;Ainst=LD&amp;Acoll=&amp;Aid=82459482&amp;nrRecords=3" xlink:type="simple">1390619 LD</ext-link>), Serres (a.n. <ext-link xmlns:xlink="http://www.w3.org/1999/xlink" ext-link-type="uri" xlink:href="https://www.jacq.org/detail.php?ID=825276" xlink:type="simple">10 0234511</ext-link>, <ext-link xmlns:xlink="http://www.w3.org/1999/xlink" ext-link-type="uri" xlink:href="https://www.jacq.org/detail.php?ID=825275" xlink:type="simple">10 0234512 B</ext-link>) and Kilkis (a.n. <ext-link xmlns:xlink="http://www.w3.org/1999/xlink" ext-link-type="uri" xlink:href="http://herbarium.emg.umu.se/record.php?Genus=polygonatum&amp;Species=hirtum&amp;Country=Greece&amp;Page=2&amp;AaccNr=1324835&amp;Ainst=LD&amp;Acoll=&amp;Aid=82459481&amp;nrRecords=3" xlink:type="simple">1324835 LD</ext-link>, <ext-link xmlns:xlink="http://www.w3.org/1999/xlink" ext-link-type="uri" xlink:href="https://www.jacq.org/detail.php?ID=825194" xlink:type="simple">JACQ-ID 825194, B</ext-link>).</p></tp:treatment-sec><ref-list><ref id="B7668013"><element-citation xmlns:xlink="http://www.w3.org/1999/xlink" publication-type="book" xlink:type="simple"><person-group person-group-type="editor"><name name-style="western"><surname>Dimopoulos</surname><given-names>P.</given-names></name><name name-style="western"><surname>Raus</surname><given-names>T.</given-names></name><name name-style="western"><surname>Bergmeier</surname><given-names>E.</given-names></name><name name-style="western"><surname>Constantinidis</surname><given-names>T.</given-names></name><name name-style="western"><surname>Iatrou</surname><given-names>G.</given-names></name><name name-style="western"><surname>Kokkini</surname><given-names>S.</given-names></name><name name-style="western"><surname>Strid</surname><given-names>A.</given-names></name><name name-style="western"><surname>D.Tzanoudakis</surname></name></person-group><year>2013</year><source>Vascular plants of Greece: An annotated checklist</source><publisher-name>Botanischer Garten und Botanisches Museum Berlin-Dahlem, Berlin; Hellenic Botanical Society</publisher-name><publisher-loc>Athens</publisher-loc><size units="page">372</size></element-citation></ref></ref-list></tp:taxon-treatment>
