# Supplementary material for: Thirty-two new and noteworthy floristic records from north-eastern Greece
Source: Biodivers Data J. 2022 Apr 21;10:e81817. doi: 10.3897/BDJ.10.e81817 (PMC9050803; doi:10.3897/BDJ.10.e81817)
Supplement: XML Treatment for Euphorbia carniolica [file BDJ.10.e81817-treatment22.xml]

<!DOCTYPE tp:taxon-treatment
  PUBLIC "-//TaxonX//DTD Taxonomic Treatment Publishing DTD v0 20100105//EN" "tax-treatment-NSO.dtd">
<tp:taxon-treatment xmlns:tp="http://www.plazi.org/taxpub"><tp:treatment-meta><mixed-citation publication-type="journal"><person-group><name><surname>Doumas</surname><given-names>Panayiotis</given-names></name><name><surname>Goula</surname><given-names>Katerina</given-names></name><name><surname>Constantinidis</surname><given-names>Theophanis</given-names></name></person-group><article-title>Thirty-two new and noteworthy floristic records from north-eastern Greece</article-title><source>Biodivers Data J</source><day>21</day><month>04</month><year>2022</year><volume>10</volume><pub-id pub-id-type="doi">10.3897/BDJ.10.e81817</pub-id></mixed-citation></tp:treatment-meta><tp:nomenclature><tp:taxon-name>
            <object-id xmlns:xlink="http://www.w3.org/1999/xlink" content-type="arpha" xlink:type="simple">9DF74888-16FF-500C-B05D-5D3EE7E902A4</object-id>
            <tp:taxon-name-part taxon-name-part-type="genus">Euphorbia</tp:taxon-name-part>
            <tp:taxon-name-part taxon-name-part-type="species">carniolica</tp:taxon-name-part>
          </tp:taxon-name><tp:taxon-authority>Jacq.</tp:taxon-authority><tp:nomenclature-citation-list><tp:nomenclature-citation><tp:taxon-name>
                <tp:taxon-name-part taxon-name-part-type="genus" reg="Euphorbia">Euphorbia</tp:taxon-name-part>
                <tp:taxon-name-part taxon-name-part-type="species" reg="carniolica">carniolica</tp:taxon-name-part>
              </tp:taxon-name><comment> Jacq. in Fl. Austriac. 5(App.): 34, t. 14 (1778)</comment></tp:nomenclature-citation></tp:nomenclature-citation-list></tp:nomenclature><tp:treatment-sec sec-type="materials"><title>Materials</title><list list-type="alpha-lower" list-content="occurrences"><list-item><p><bold>Type status:</bold> <named-content xmlns:xlink="http://www.w3.org/1999/xlink" content-type="dwc:typeStatus" xlink:type="simple">Other material</named-content>. <bold>Occurrence:</bold> recordedBy: <named-content xmlns:xlink="http://www.w3.org/1999/xlink" content-type="dwc:recordedBy" xlink:type="simple">P. Doumas</named-content>; <bold>Taxon:</bold> scientificName: <named-content xmlns:xlink="http://www.w3.org/1999/xlink" content-type="dwc:scientificName" xlink:type="simple"><tp:taxon-name><tp:taxon-name-part taxon-name-part-type="genus" reg="Euphorbia">Euphorbia</tp:taxon-name-part><tp:taxon-name-part taxon-name-part-type="species" reg="carniolica">carniolica</tp:taxon-name-part></tp:taxon-name></named-content>; family: <named-content xmlns:xlink="http://www.w3.org/1999/xlink" content-type="dwc:family" xlink:type="simple"><tp:taxon-name><tp:taxon-name-part taxon-name-part-type="family">Euphorbiaceae</tp:taxon-name-part></tp:taxon-name></named-content>; genus: <named-content xmlns:xlink="http://www.w3.org/1999/xlink" content-type="dwc:genus" xlink:type="simple"><tp:taxon-name><tp:taxon-name-part taxon-name-part-type="genus">Euphorbia</tp:taxon-name-part></tp:taxon-name></named-content>; specificEpithet: <named-content xmlns:xlink="http://www.w3.org/1999/xlink" content-type="dwc:specificEpithet" xlink:type="simple"><tp:taxon-name><tp:taxon-name-part taxon-name-part-type="genus" reg="Euphorbia"/><tp:taxon-name-part taxon-name-part-type="species" reg="carniolica">carniolica</tp:taxon-name-part></tp:taxon-name></named-content>; taxonRank: <named-content xmlns:xlink="http://www.w3.org/1999/xlink" content-type="dwc:taxonRank" xlink:type="simple">species</named-content>; <bold>Location:</bold> continent: <named-content xmlns:xlink="http://www.w3.org/1999/xlink" content-type="dwc:continent" xlink:type="simple">Europe</named-content>; country: <named-content xmlns:xlink="http://www.w3.org/1999/xlink" content-type="dwc:country" xlink:type="simple">Greece</named-content>; stateProvince: <named-content xmlns:xlink="http://www.w3.org/1999/xlink" content-type="dwc:stateProvince" xlink:type="simple">Nomos Xanthis</named-content>; verbatimLocality: <named-content xmlns:xlink="http://www.w3.org/1999/xlink" content-type="dwc:verbatimLocality" xlink:type="simple">ca. 1.2 km NW of Kotili Village</named-content>; verbatimElevation: <named-content xmlns:xlink="http://www.w3.org/1999/xlink" content-type="dwc:verbatimElevation" xlink:type="simple">627 m</named-content>; verbatimLatitude: <named-content xmlns:xlink="http://www.w3.org/1999/xlink" content-type="dwc:verbatimLatitude" xlink:type="simple">41°20′</named-content>; verbatimLongitude: <named-content xmlns:xlink="http://www.w3.org/1999/xlink" content-type="dwc:verbatimLongitude" xlink:type="simple">24°52′</named-content>; <bold>Identification:</bold> identifiedBy: <named-content xmlns:xlink="http://www.w3.org/1999/xlink" content-type="dwc:identifiedBy" xlink:type="simple">P. Doumas, K. Goula &amp; Th. Constantinidis</named-content>; <bold>Event:</bold> eventDate: <named-content xmlns:xlink="http://www.w3.org/1999/xlink" content-type="dwc:eventDate" xlink:type="simple">24 April 2021</named-content>; habitat: <named-content xmlns:xlink="http://www.w3.org/1999/xlink" content-type="dwc:habitat" xlink:type="simple">Quercus forest, next to a small stream</named-content>; <bold>Record Level:</bold> collectionID: <named-content xmlns:xlink="http://www.w3.org/1999/xlink" content-type="dwc:collectionID" xlink:type="simple">5</named-content>; institutionCode: <named-content xmlns:xlink="http://www.w3.org/1999/xlink" content-type="dwc:institutionCode" xlink:type="simple">ATHU</named-content>; basisOfRecord: <named-content xmlns:xlink="http://www.w3.org/1999/xlink" content-type="dwc:basisOfRecord" xlink:type="simple">Specimen</named-content></p></list-item><list-item><p><bold>Type status:</bold> <named-content xmlns:xlink="http://www.w3.org/1999/xlink" content-type="dwc:typeStatus" xlink:type="simple">Other material</named-content>. <bold>Occurrence:</bold> recordedBy: <named-content xmlns:xlink="http://www.w3.org/1999/xlink" content-type="dwc:recordedBy" xlink:type="simple">P. Doumas</named-content>; <bold>Taxon:</bold> scientificName: <named-content xmlns:xlink="http://www.w3.org/1999/xlink" content-type="dwc:scientificName" xlink:type="simple"><tp:taxon-name><tp:taxon-name-part taxon-name-part-type="genus" reg="Euphorbia">Euphorbia</tp:taxon-name-part><tp:taxon-name-part taxon-name-part-type="species" reg="carniolica">carniolica</tp:taxon-name-part></tp:taxon-name></named-content>; family: <named-content xmlns:xlink="http://www.w3.org/1999/xlink" content-type="dwc:family" xlink:type="simple"><tp:taxon-name><tp:taxon-name-part taxon-name-part-type="family">Euphorbiaceae</tp:taxon-name-part></tp:taxon-name></named-content>; genus: <named-content xmlns:xlink="http://www.w3.org/1999/xlink" content-type="dwc:genus" xlink:type="simple"><tp:taxon-name><tp:taxon-name-part taxon-name-part-type="genus">Euphorbia</tp:taxon-name-part></tp:taxon-name></named-content>; specificEpithet: <named-content xmlns:xlink="http://www.w3.org/1999/xlink" content-type="dwc:specificEpithet" xlink:type="simple"><tp:taxon-name><tp:taxon-name-part taxon-name-part-type="genus" reg="Euphorbia"/><tp:taxon-name-part taxon-name-part-type="species" reg="carniolica">carniolica</tp:taxon-name-part></tp:taxon-name></named-content>; taxonRank: <named-content xmlns:xlink="http://www.w3.org/1999/xlink" content-type="dwc:taxonRank" xlink:type="simple">species</named-content>; <bold>Location:</bold> continent: <named-content xmlns:xlink="http://www.w3.org/1999/xlink" content-type="dwc:continent" xlink:type="simple">Europe</named-content>; country: <named-content xmlns:xlink="http://www.w3.org/1999/xlink" content-type="dwc:country" xlink:type="simple">Greece</named-content>; stateProvince: <named-content xmlns:xlink="http://www.w3.org/1999/xlink" content-type="dwc:stateProvince" xlink:type="simple">Nomos Xanthis</named-content>; verbatimLocality: <named-content xmlns:xlink="http://www.w3.org/1999/xlink" content-type="dwc:verbatimLocality" xlink:type="simple">ca. 1.2 km NW of Kotili Village</named-content>; verbatimElevation: <named-content xmlns:xlink="http://www.w3.org/1999/xlink" content-type="dwc:verbatimElevation" xlink:type="simple">627 m</named-content>; verbatimLatitude: <named-content xmlns:xlink="http://www.w3.org/1999/xlink" content-type="dwc:verbatimLatitude" xlink:type="simple">41°20′</named-content>; verbatimLongitude: <named-content xmlns:xlink="http://www.w3.org/1999/xlink" content-type="dwc:verbatimLongitude" xlink:type="simple">24°52′</named-content>; <bold>Identification:</bold> identifiedBy: <named-content xmlns:xlink="http://www.w3.org/1999/xlink" content-type="dwc:identifiedBy" xlink:type="simple">P. Doumas, K. Goula &amp; Th. Constantinidis</named-content>; <bold>Event:</bold> eventDate: <named-content xmlns:xlink="http://www.w3.org/1999/xlink" content-type="dwc:eventDate" xlink:type="simple">11 May 2021</named-content>; habitat: <named-content xmlns:xlink="http://www.w3.org/1999/xlink" content-type="dwc:habitat" xlink:type="simple">Quercus forest, next to a small stream</named-content>; <bold>Record Level:</bold> collectionID: <named-content xmlns:xlink="http://www.w3.org/1999/xlink" content-type="dwc:collectionID" xlink:type="simple">15</named-content>; institutionCode: <named-content xmlns:xlink="http://www.w3.org/1999/xlink" content-type="dwc:institutionCode" xlink:type="simple">ATHU</named-content>; basisOfRecord: <named-content xmlns:xlink="http://www.w3.org/1999/xlink" content-type="dwc:basisOfRecord" xlink:type="simple">Specimen</named-content></p></list-item></list></tp:treatment-sec><tp:treatment-sec sec-type="Taxon discussion"><title>Taxon discussion</title><p>A new record for the Greek flora (Fig. <xref ref-type="fig" rid="F7677679">19</xref>). <italic><tp:taxon-name><tp:taxon-name-part taxon-name-part-type="genus" reg="Euphorbia">Euphorbia</tp:taxon-name-part><tp:taxon-name-part taxon-name-part-type="species" reg="carniolica">carniolica</tp:taxon-name-part></tp:taxon-name></italic> is distributed in the area between the Alps (north Italy, Switzerland) and the Eastern Carpathians and extends to Poland and Ukraine to the north (<xref ref-type="bibr" rid="B7669322">Smith and Tutin 1968</xref>). It is considered as a Euro-Siberian element by <xref ref-type="bibr" rid="B7670918">Geltman (2015)</xref> and an Illyricoid element by <xref ref-type="bibr" rid="B7670111">Trinajstić (1992)</xref>, but its distribution justifies its placement to the south-east European elements. Τhe populations in the central parts of the Balkans and Romania seem to be the closest to the newly-discovered, quite isolated Greek population. This first Greek record forms the southernmost limit of the species’ distribution.</p></tp:treatment-sec><tp:treatment-sec><!--Section generated to contain objects referenced in tp:taxon-treatment.--><fig-group id="F7677679" position="float" orientation="portrait"><caption><p><italic><tp:taxon-name><tp:taxon-name-part taxon-name-part-type="genus" reg="Euphorbia">Euphorbia</tp:taxon-name-part><tp:taxon-name-part taxon-name-part-type="species" reg="carniolica">carniolica</tp:taxon-name-part></tp:taxon-name></italic> from Nomos Xanthis.</p></caption><fig id="F7677684" position="float" orientation="portrait"><object-id xmlns:xlink="http://www.w3.org/1999/xlink" content-type="arpha" xlink:type="simple">141E62BD-C2EE-5ECD-9C2D-A7BDE460D8A5</object-id><object-id xmlns:xlink="http://www.w3.org/1999/xlink" content-type="doi" xlink:type="simple">10.3897/BDJ.10.e81817.figure19a</object-id><label>Figure 19a.</label><caption><p><italic><tp:taxon-name><tp:taxon-name-part taxon-name-part-type="genus" reg="Euphorbia">Euphorbia</tp:taxon-name-part><tp:taxon-name-part taxon-name-part-type="species" reg="carniolica">carniolica</tp:taxon-name-part></tp:taxon-name></italic> habit (photo: P. Doumas).</p></caption><graphic xmlns:xlink="http://www.w3.org/1999/xlink" xlink:href="bdj-10-e81817-g019_a.jpg" xlink:type="simple" position="float" orientation="portrait" id="oo_640563.jpg"><uri content-type="original_file" xlink:type="simple">https://binary.pensoft.net/fig/640563</uri></graphic></fig><fig id="F7677685" position="float" orientation="portrait"><object-id xmlns:xlink="http://www.w3.org/1999/xlink" content-type="arpha" xlink:type="simple">0C6A66ED-45AD-561A-A73E-1E459AD089E7</object-id><object-id xmlns:xlink="http://www.w3.org/1999/xlink" content-type="doi" xlink:type="simple">10.3897/BDJ.10.e81817.figure19b</object-id><label>Figure 19b.</label><caption><p><italic><tp:taxon-name><tp:taxon-name-part taxon-name-part-type="genus" reg="Euphorbia">Euphorbia</tp:taxon-name-part><tp:taxon-name-part taxon-name-part-type="species" reg="carniolica">carniolica</tp:taxon-name-part></tp:taxon-name></italic>, inflorescence (photo: P. Doumas).</p></caption><graphic xmlns:xlink="http://www.w3.org/1999/xlink" xlink:href="bdj-10-e81817-g019_b.jpg" xlink:type="simple" position="float" orientation="portrait" id="oo_640565.jpg"><uri content-type="original_file" xlink:type="simple">https://binary.pensoft.net/fig/640565</uri></graphic></fig></fig-group></tp:treatment-sec><ref-list><ref id="B7669322"><element-citation xmlns:xlink="http://www.w3.org/1999/xlink" publication-type="chapter" xlink:type="simple"><person-group person-group-type="author"><name name-style="western"><surname>Smith</surname><given-names>A. R.</given-names></name><name name-style="western"><surname>Tutin</surname><given-names>T. G.</given-names></name></person-group><year>1968</year><chapter-title><italic><tp:taxon-name><tp:taxon-name-part taxon-name-part-type="genus" reg="Euphorbia">Euphorbia</tp:taxon-name-part></tp:taxon-name></italic> L.</chapter-title><person-group person-group-type="editor"><name name-style="western"><surname>Tutin</surname><given-names>T. G.</given-names></name><name name-style="western"><surname>Heywood</surname><given-names>V. H.</given-names></name><name name-style="western"><surname>Burges</surname><given-names>N. A.</given-names></name><name name-style="western"><surname>Moore</surname><given-names>D. M.</given-names></name><name name-style="western"><surname>Valentine</surname><given-names>D. H.</given-names></name><name name-style="western"><surname>Walters</surname><given-names>S. M.</given-names></name><name name-style="western"><surname>Webb</surname><given-names>D. A.</given-names></name></person-group><source>Flora Europaea Vol. 2</source><publisher-name>Cambridge University Press</publisher-name><publisher-loc>Cambridge</publisher-loc><size units="page">455</size></element-citation></ref><ref id="B7670918"><element-citation xmlns:xlink="http://www.w3.org/1999/xlink" publication-type="article" xlink:type="simple"><person-group person-group-type="author"><name name-style="western"><surname>Geltman</surname><given-names>D. V.</given-names></name></person-group><year>2015</year><article-title>Phytogeographical analysis of <tp:taxon-name><tp:taxon-name-part taxon-name-part-type="genus" reg="Euphorbia">Euphorbia</tp:taxon-name-part><tp:taxon-name-part taxon-name-part-type="infraspecific-rank">subgenus</tp:taxon-name-part><tp:taxon-name-part taxon-name-part-type="subgenus" reg="Esula">Esula</tp:taxon-name-part></tp:taxon-name> (<tp:taxon-name><tp:taxon-name-part taxon-name-part-type="family">Euphorbiaceae</tp:taxon-name-part></tp:taxon-name>)</article-title><source>Polish Botanical Journal</source><volume>60</volume><fpage>147</fpage><lpage>161</lpage><pub-id pub-id-type="doi">10.1515/pbj-2015-0024</pub-id></element-citation></ref><ref id="B7670111"><element-citation xmlns:xlink="http://www.w3.org/1999/xlink" publication-type="article" xlink:type="simple"><person-group person-group-type="author"><name name-style="western"><surname>Trinajstić</surname><given-names>I.</given-names></name></person-group><year>1992</year><article-title>A contribution to the phytogeographical classification of the Illyrian floral element</article-title><source>Acta Botanica Croatica</source><volume>5</volume><fpage>135</fpage><lpage>142</lpage></element-citation></ref></ref-list></tp:taxon-treatment>
