# Supplementary material for: Thirty-two new and noteworthy floristic records from north-eastern Greece
Source: Biodivers Data J. 2022 Apr 21;10:e81817. doi: 10.3897/BDJ.10.e81817 (PMC9050803; doi:10.3897/BDJ.10.e81817)
Supplement: XML Treatment for Onobrychis alba calcarea [file BDJ.10.e81817-treatment24.xml]

<!DOCTYPE tp:taxon-treatment
  PUBLIC "-//TaxonX//DTD Taxonomic Treatment Publishing DTD v0 20100105//EN" "tax-treatment-NSO.dtd">
<tp:taxon-treatment xmlns:tp="http://www.plazi.org/taxpub"><tp:treatment-meta><mixed-citation publication-type="journal"><person-group><name><surname>Doumas</surname><given-names>Panayiotis</given-names></name><name><surname>Goula</surname><given-names>Katerina</given-names></name><name><surname>Constantinidis</surname><given-names>Theophanis</given-names></name></person-group><article-title>Thirty-two new and noteworthy floristic records from north-eastern Greece</article-title><source>Biodivers Data J</source><day>21</day><month>04</month><year>2022</year><volume>10</volume><pub-id pub-id-type="doi">10.3897/BDJ.10.e81817</pub-id></mixed-citation></tp:treatment-meta><tp:nomenclature><tp:taxon-name>
            <object-id xmlns:xlink="http://www.w3.org/1999/xlink" content-type="arpha" xlink:type="simple">736BCE71-389D-55DB-9E10-7795D39D216B</object-id>
            <tp:taxon-name-part taxon-name-part-type="genus">Onobrychis</tp:taxon-name-part>
            <tp:taxon-name-part taxon-name-part-type="species">alba</tp:taxon-name-part>
            <tp:taxon-name-part taxon-name-part-type="subspecies">calcarea</tp:taxon-name-part>
          </tp:taxon-name><tp:taxon-authority>(Vandas) P.W. Ball 1968</tp:taxon-authority><tp:nomenclature-citation-list><tp:nomenclature-citation><tp:taxon-name>
                <tp:taxon-name-part taxon-name-part-type="genus" reg="Onobrychis">Onobrychis</tp:taxon-name-part>
                <tp:taxon-name-part taxon-name-part-type="species" reg="alba">alba</tp:taxon-name-part>
                <tp:taxon-name-part taxon-name-part-type="infraspecific-rank">subsp.</tp:taxon-name-part>
                <tp:taxon-name-part taxon-name-part-type="subspecies" reg="calcarea">calcarea</tp:taxon-name-part>
              </tp:taxon-name><comment> (Vandas) P.W. Ball in Feddes Repert. 79: 41 (1968)</comment></tp:nomenclature-citation></tp:nomenclature-citation-list></tp:nomenclature><tp:treatment-sec sec-type="materials"><title>Materials</title><list list-type="alpha-lower" list-content="occurrences"><list-item><p><bold>Type status:</bold> <named-content xmlns:xlink="http://www.w3.org/1999/xlink" content-type="dwc:typeStatus" xlink:type="simple">Other material</named-content>. <bold>Occurrence:</bold> recordedBy: <named-content xmlns:xlink="http://www.w3.org/1999/xlink" content-type="dwc:recordedBy" xlink:type="simple">P. Doumas</named-content>; <bold>Taxon:</bold> scientificName: <named-content xmlns:xlink="http://www.w3.org/1999/xlink" content-type="dwc:scientificName" xlink:type="simple"><tp:taxon-name><tp:taxon-name-part taxon-name-part-type="genus" reg="Onobrychis">Onobrychis</tp:taxon-name-part></tp:taxon-name> <tp:taxon-name><tp:taxon-name-part taxon-name-part-type="genus" reg="Onobrychis"/><tp:taxon-name-part taxon-name-part-type="species" reg="alba">alba</tp:taxon-name-part></tp:taxon-name> subsp. <tp:taxon-name><tp:taxon-name-part taxon-name-part-type="genus" reg="Onobrychis"/><tp:taxon-name-part taxon-name-part-type="species" reg="alba"/><tp:taxon-name-part taxon-name-part-type="subspecies" reg="calcarea">calcarea</tp:taxon-name-part></tp:taxon-name></named-content>; family: <named-content xmlns:xlink="http://www.w3.org/1999/xlink" content-type="dwc:family" xlink:type="simple"><tp:taxon-name><tp:taxon-name-part taxon-name-part-type="family">Fabaceae</tp:taxon-name-part></tp:taxon-name></named-content>; genus: <named-content xmlns:xlink="http://www.w3.org/1999/xlink" content-type="dwc:genus" xlink:type="simple"><tp:taxon-name><tp:taxon-name-part taxon-name-part-type="genus">Onobrychis</tp:taxon-name-part></tp:taxon-name></named-content>; specificEpithet: <named-content xmlns:xlink="http://www.w3.org/1999/xlink" content-type="dwc:specificEpithet" xlink:type="simple"><tp:taxon-name><tp:taxon-name-part taxon-name-part-type="genus" reg="Onobrychis"/><tp:taxon-name-part taxon-name-part-type="species" reg="alba">alba</tp:taxon-name-part></tp:taxon-name></named-content>; infraspecificEpithet: <named-content xmlns:xlink="http://www.w3.org/1999/xlink" content-type="dwc:infraspecificEpithet" xlink:type="simple"><tp:taxon-name><tp:taxon-name-part taxon-name-part-type="genus" reg="Onobrychis"/><tp:taxon-name-part taxon-name-part-type="species" reg="calcarea">calcarea</tp:taxon-name-part></tp:taxon-name></named-content>; taxonRank: <named-content xmlns:xlink="http://www.w3.org/1999/xlink" content-type="dwc:taxonRank" xlink:type="simple">subspecies</named-content>; <bold>Location:</bold> continent: <named-content xmlns:xlink="http://www.w3.org/1999/xlink" content-type="dwc:continent" xlink:type="simple">Europe</named-content>; country: <named-content xmlns:xlink="http://www.w3.org/1999/xlink" content-type="dwc:country" xlink:type="simple">Greece</named-content>; stateProvince: <named-content xmlns:xlink="http://www.w3.org/1999/xlink" content-type="dwc:stateProvince" xlink:type="simple">Nomos Xanthis</named-content>; verbatimLocality: <named-content xmlns:xlink="http://www.w3.org/1999/xlink" content-type="dwc:verbatimLocality" xlink:type="simple">Mt. Achladovouno, 600 m NE of the main summit</named-content>; verbatimElevation: <named-content xmlns:xlink="http://www.w3.org/1999/xlink" content-type="dwc:verbatimElevation" xlink:type="simple">1219 m</named-content>; verbatimLatitude: <named-content xmlns:xlink="http://www.w3.org/1999/xlink" content-type="dwc:verbatimLatitude" xlink:type="simple">41°10′</named-content>; verbatimLongitude: <named-content xmlns:xlink="http://www.w3.org/1999/xlink" content-type="dwc:verbatimLongitude" xlink:type="simple">24°48′</named-content>; <bold>Identification:</bold> identifiedBy: <named-content xmlns:xlink="http://www.w3.org/1999/xlink" content-type="dwc:identifiedBy" xlink:type="simple">P. Doumas &amp; K. Goula</named-content>; <bold>Event:</bold> eventDate: <named-content xmlns:xlink="http://www.w3.org/1999/xlink" content-type="dwc:eventDate" xlink:type="simple">4 July 2021</named-content>; habitat: <named-content xmlns:xlink="http://www.w3.org/1999/xlink" content-type="dwc:habitat" xlink:type="simple">rocky, calcareous slope</named-content>; <bold>Record Level:</bold> collectionID: <named-content xmlns:xlink="http://www.w3.org/1999/xlink" content-type="dwc:collectionID" xlink:type="simple">49</named-content>; institutionCode: <named-content xmlns:xlink="http://www.w3.org/1999/xlink" content-type="dwc:institutionCode" xlink:type="simple">ATHU</named-content>; basisOfRecord: <named-content xmlns:xlink="http://www.w3.org/1999/xlink" content-type="dwc:basisOfRecord" xlink:type="simple">Specimen</named-content></p></list-item></list></tp:treatment-sec><tp:treatment-sec sec-type="Taxon discussion"><title>Taxon discussion</title><p>A subspecies endemic to the Balkan Peninsula (<xref ref-type="bibr" rid="B7669378">Strid 1986</xref>, <xref ref-type="bibr" rid="B7667824">Aybeke and Dane 2007</xref>). In the floristic region of NE Greece, there are records from Mt. Pangeo, Mt. Menikio, Mt. Falakro, Mt. Orvilos and Mt. Lekani. The new locality on Mt. Achladovouno forms the easternmost border of its distribution range in Greece.</p></tp:treatment-sec><ref-list><ref id="B7669378"><element-citation xmlns:xlink="http://www.w3.org/1999/xlink" publication-type="book" xlink:type="simple"><person-group person-group-type="editor"><name name-style="western"><surname>Strid</surname><given-names>A.</given-names></name></person-group><year>1986</year><source>Mountain flora of Greece 1</source><publisher-name>Cambridge University Press</publisher-name><publisher-loc>Cambridge</publisher-loc><size units="page">852</size></element-citation></ref><ref id="B7667824"><element-citation xmlns:xlink="http://www.w3.org/1999/xlink" publication-type="chapter" xlink:type="simple"><person-group person-group-type="author"><name name-style="western"><surname>Aybeke</surname><given-names>M.</given-names></name><name name-style="western"><surname>Dane</surname><given-names>F.</given-names></name></person-group><year>2007</year><chapter-title>Report 1</chapter-title><person-group person-group-type="editor"><name name-style="western"><surname>Vladimirov</surname><given-names>V.</given-names></name><name name-style="western"><surname>Dane</surname><given-names>F.</given-names></name><name name-style="western"><surname>Stefanović</surname><given-names>V.</given-names></name><name name-style="western"><surname>Tan</surname><given-names>K.</given-names></name></person-group><source>New floristic records in the Balkans: 6</source><publisher-name>Phytologia Balcanica</publisher-name><publisher-loc>13 (3): 433-455</publisher-loc></element-citation></ref></ref-list></tp:taxon-treatment>
