# Supplementary material for: Thirty-two new and noteworthy floristic records from north-eastern Greece
Source: Biodivers Data J. 2022 Apr 21;10:e81817. doi: 10.3897/BDJ.10.e81817 (PMC9050803; doi:10.3897/BDJ.10.e81817)
Supplement: XML Treatment for Pedicularis friderici-augusti [file BDJ.10.e81817-treatment26.xml]

<!DOCTYPE tp:taxon-treatment
  PUBLIC "-//TaxonX//DTD Taxonomic Treatment Publishing DTD v0 20100105//EN" "tax-treatment-NSO.dtd">
<tp:taxon-treatment xmlns:tp="http://www.plazi.org/taxpub"><tp:treatment-meta><mixed-citation publication-type="journal"><person-group><name><surname>Doumas</surname><given-names>Panayiotis</given-names></name><name><surname>Goula</surname><given-names>Katerina</given-names></name><name><surname>Constantinidis</surname><given-names>Theophanis</given-names></name></person-group><article-title>Thirty-two new and noteworthy floristic records from north-eastern Greece</article-title><source>Biodivers Data J</source><day>21</day><month>04</month><year>2022</year><volume>10</volume><pub-id pub-id-type="doi">10.3897/BDJ.10.e81817</pub-id></mixed-citation></tp:treatment-meta><tp:nomenclature><tp:taxon-name>
            <object-id xmlns:xlink="http://www.w3.org/1999/xlink" content-type="arpha" xlink:type="simple">44C6652E-FEC1-512D-B4F9-89AFDA4FA739</object-id>
            <tp:taxon-name-part taxon-name-part-type="genus">Pedicularis</tp:taxon-name-part>
            <tp:taxon-name-part taxon-name-part-type="species">friderici-augusti</tp:taxon-name-part>
          </tp:taxon-name><tp:taxon-authority>Tomm.</tp:taxon-authority><tp:nomenclature-citation-list><tp:nomenclature-citation><tp:taxon-name>
                <tp:taxon-name-part taxon-name-part-type="genus" reg="Pedicularis">Pedicularis</tp:taxon-name-part>
                <tp:taxon-name-part taxon-name-part-type="species" reg="friderici-augusti">friderici-augusti</tp:taxon-name-part>
              </tp:taxon-name><comment> Tomm. in Linnaea 13(1): 74, t. 2 (1839)</comment></tp:nomenclature-citation></tp:nomenclature-citation-list></tp:nomenclature><tp:treatment-sec sec-type="materials"><title>Materials</title><list list-type="alpha-lower" list-content="occurrences"><list-item><p><bold>Type status:</bold> <named-content xmlns:xlink="http://www.w3.org/1999/xlink" content-type="dwc:typeStatus" xlink:type="simple">Other material</named-content>. <bold>Occurrence:</bold> recordedBy: <named-content xmlns:xlink="http://www.w3.org/1999/xlink" content-type="dwc:recordedBy" xlink:type="simple">P. Doumas</named-content>; <bold>Taxon:</bold> scientificName: <named-content xmlns:xlink="http://www.w3.org/1999/xlink" content-type="dwc:scientificName" xlink:type="simple"><tp:taxon-name><tp:taxon-name-part taxon-name-part-type="genus" reg="Pedicularis">Pedicularis</tp:taxon-name-part><tp:taxon-name-part taxon-name-part-type="species" reg="friderici-augusti">friderici-augusti</tp:taxon-name-part></tp:taxon-name></named-content>; family: <named-content xmlns:xlink="http://www.w3.org/1999/xlink" content-type="dwc:family" xlink:type="simple"><tp:taxon-name><tp:taxon-name-part taxon-name-part-type="family">Orobanchaceae</tp:taxon-name-part></tp:taxon-name></named-content>; genus: <named-content xmlns:xlink="http://www.w3.org/1999/xlink" content-type="dwc:genus" xlink:type="simple"><tp:taxon-name><tp:taxon-name-part taxon-name-part-type="genus">Pedicularis</tp:taxon-name-part></tp:taxon-name></named-content>; specificEpithet: <named-content xmlns:xlink="http://www.w3.org/1999/xlink" content-type="dwc:specificEpithet" xlink:type="simple"><tp:taxon-name><tp:taxon-name-part taxon-name-part-type="genus" reg="Pedicularis"/><tp:taxon-name-part taxon-name-part-type="species" reg="friderici-augusti">friderici-augusti</tp:taxon-name-part></tp:taxon-name></named-content>; taxonRank: <named-content xmlns:xlink="http://www.w3.org/1999/xlink" content-type="dwc:taxonRank" xlink:type="simple">species</named-content>; <bold>Location:</bold> continent: <named-content xmlns:xlink="http://www.w3.org/1999/xlink" content-type="dwc:continent" xlink:type="simple">Europe</named-content>; country: <named-content xmlns:xlink="http://www.w3.org/1999/xlink" content-type="dwc:country" xlink:type="simple">Greece</named-content>; stateProvince: <named-content xmlns:xlink="http://www.w3.org/1999/xlink" content-type="dwc:stateProvince" xlink:type="simple">Nomos Xanthis</named-content>; verbatimLocality: <named-content xmlns:xlink="http://www.w3.org/1999/xlink" content-type="dwc:verbatimLocality" xlink:type="simple">Mt. Achladovouno, 550 m NE of the main summit</named-content>; verbatimElevation: <named-content xmlns:xlink="http://www.w3.org/1999/xlink" content-type="dwc:verbatimElevation" xlink:type="simple">1223 m</named-content>; verbatimLatitude: <named-content xmlns:xlink="http://www.w3.org/1999/xlink" content-type="dwc:verbatimLatitude" xlink:type="simple">41°10′</named-content>; verbatimLongitude: <named-content xmlns:xlink="http://www.w3.org/1999/xlink" content-type="dwc:verbatimLongitude" xlink:type="simple">24°48′</named-content>; <bold>Identification:</bold> identifiedBy: <named-content xmlns:xlink="http://www.w3.org/1999/xlink" content-type="dwc:identifiedBy" xlink:type="simple">P. Doumas &amp; K. Goula</named-content>; <bold>Event:</bold> eventDate: <named-content xmlns:xlink="http://www.w3.org/1999/xlink" content-type="dwc:eventDate" xlink:type="simple">16 May 2021</named-content>; habitat: <named-content xmlns:xlink="http://www.w3.org/1999/xlink" content-type="dwc:habitat" xlink:type="simple">rocky, calcareous slope</named-content>; <bold>Record Level:</bold> collectionID: <named-content xmlns:xlink="http://www.w3.org/1999/xlink" content-type="dwc:collectionID" xlink:type="simple">21</named-content>; institutionCode: <named-content xmlns:xlink="http://www.w3.org/1999/xlink" content-type="dwc:institutionCode" xlink:type="simple">ATHU</named-content>; basisOfRecord: <named-content xmlns:xlink="http://www.w3.org/1999/xlink" content-type="dwc:basisOfRecord" xlink:type="simple">Specimen</named-content></p></list-item></list></tp:treatment-sec><tp:treatment-sec sec-type="Taxon discussion"><title>Taxon discussion</title><p>Endemic to the Balkan Peninsula and Italy (<xref ref-type="bibr" rid="B7733034">Bartolucci et al. 2018</xref>), <italic><tp:taxon-name><tp:taxon-name-part taxon-name-part-type="genus" reg="Pedicularis">Pedicularis</tp:taxon-name-part><tp:taxon-name-part taxon-name-part-type="species" reg="friderici-augusti">friderici-augusti</tp:taxon-name-part></tp:taxon-name></italic> is rare in Greece, as it has been recorded so far from only three mountains of the NE floristic region: Menikio, Falakro and Orvilos (<xref ref-type="bibr" rid="B7669266">Raus 1991</xref>). This is the fourth record in the Greek territory, on a different mountain and the easternmost border of the species’ distribution in the country.</p></tp:treatment-sec><ref-list><ref id="B7733034"><element-citation xmlns:xlink="http://www.w3.org/1999/xlink" publication-type="article" xlink:type="simple"><person-group person-group-type="author"><name name-style="western"><surname>Bartolucci</surname><given-names>F.</given-names></name><name name-style="western"><surname>Peruzzi</surname><given-names>L.</given-names></name><name name-style="western"><surname>Galasso</surname><given-names>G.</given-names></name><name name-style="western"><surname>Albano</surname><given-names>A.</given-names></name><name name-style="western"><surname>Alessandrini</surname><given-names>A.</given-names></name><name name-style="western"><surname>Ardenghi</surname><given-names>N. M. G.</given-names></name><name name-style="western"><surname>Astuti</surname><given-names>G.</given-names></name><name name-style="western"><surname>Bacchetta</surname><given-names>G.</given-names></name><name name-style="western"><surname>Ballelli</surname><given-names>S.</given-names></name><name name-style="western"><surname>Banfi</surname><given-names>E.</given-names></name><name name-style="western"><surname>Barberis</surname><given-names>G.</given-names></name><name name-style="western"><surname>Bernardo</surname><given-names>L.</given-names></name><name name-style="western"><surname>Bouvet</surname><given-names>D.</given-names></name><name name-style="western"><surname>Bovio</surname><given-names>M.</given-names></name><name name-style="western"><surname>Cecchi</surname><given-names>L.</given-names></name><name name-style="western"><surname>Pietro</surname><given-names>R. Di</given-names></name><name name-style="western"><surname>Domina</surname><given-names>G.</given-names></name><name name-style="western"><surname>Fascetti</surname><given-names>S.</given-names></name><name name-style="western"><surname>Fenu</surname><given-names>G.</given-names></name><name name-style="western"><surname>Festi</surname><given-names>F.</given-names></name><name name-style="western"><surname>Foggi</surname><given-names>B.</given-names></name><name name-style="western"><surname>Gallo</surname><given-names>L.</given-names></name><name name-style="western"><surname>Gottschlich</surname><given-names>G.</given-names></name><name name-style="western"><surname>Gubellini</surname><given-names>L.</given-names></name><name name-style="western"><surname>Iamonico</surname><given-names>D.</given-names></name><name name-style="western"><surname>Iberite</surname><given-names>M.</given-names></name><name name-style="western"><surname>Jiménez-Mejías</surname><given-names>P.</given-names></name><name name-style="western"><surname>Lattanzi</surname><given-names>E.</given-names></name><name name-style="western"><surname>Marchetti</surname><given-names>D.</given-names></name><name name-style="western"><surname>Martinetto</surname><given-names>E.</given-names></name><name name-style="western"><surname>Masin</surname><given-names>R. R.</given-names></name><name name-style="western"><surname>Medagli</surname><given-names>P.</given-names></name><name name-style="western"><surname>Passalacqua</surname><given-names>N. G.</given-names></name><name name-style="western"><surname>Peccenini</surname><given-names>S.</given-names></name><name name-style="western"><surname>Pennesi</surname><given-names>R.</given-names></name><name name-style="western"><surname>Pierini</surname><given-names>B.</given-names></name><name name-style="western"><surname>Poldini</surname><given-names>L.</given-names></name><name name-style="western"><surname>Prosser</surname><given-names>F.</given-names></name><name name-style="western"><surname>Raimondo</surname><given-names>F. M.</given-names></name><name name-style="western"><surname>Roma-Marzio</surname><given-names>F.</given-names></name><name name-style="western"><surname>Rosati</surname><given-names>L.</given-names></name><name name-style="western"><surname>Santangelo</surname><given-names>A.</given-names></name><name name-style="western"><surname>Scoppola</surname><given-names>A.</given-names></name><name name-style="western"><surname>Scortegagna</surname><given-names>S.</given-names></name><name name-style="western"><surname>Selvaggi</surname><given-names>A.</given-names></name><name name-style="western"><surname>Selvi</surname><given-names>F.</given-names></name><name name-style="western"><surname>Soldano</surname><given-names>A.</given-names></name><name name-style="western"><surname>Stinca</surname><given-names>A.</given-names></name><name name-style="western"><surname>Wagensommer</surname><given-names>R. P.</given-names></name><name name-style="western"><surname>Wilhalm</surname><given-names>T.</given-names></name><name name-style="western"><surname>Conti</surname><given-names>F.</given-names></name></person-group><year>2018</year><article-title>An updated checklist of the vascular flora native to Italy</article-title><source>Plant Biosystems - An International Journal Dealing with all Aspects of Plant Biology</source><volume>152</volume><issue>2</issue><fpage>179</fpage><lpage>303</lpage><pub-id pub-id-type="doi">10.1080/11263504.2017.1419996</pub-id></element-citation></ref><ref id="B7669266"><element-citation xmlns:xlink="http://www.w3.org/1999/xlink" publication-type="chapter" xlink:type="simple"><person-group person-group-type="author"><name name-style="western"><surname>Raus</surname><given-names>T.</given-names></name></person-group><year>1991</year><chapter-title><italic><tp:taxon-name><tp:taxon-name-part taxon-name-part-type="genus" reg="Pedicularis">Pedicularis</tp:taxon-name-part></tp:taxon-name></italic> L.</chapter-title><person-group person-group-type="editor"><name name-style="western"><surname>Strid</surname><given-names>A.</given-names></name><name name-style="western"><surname>Tan</surname><given-names>K.</given-names></name></person-group><source>Mountain Flora of Greece 2</source><publisher-name>Edinburgh University Press</publisher-name><publisher-loc>Edinburgh</publisher-loc><size units="page">1008</size></element-citation></ref></ref-list></tp:taxon-treatment>
