# Supplementary material for: Thirty-two new and noteworthy floristic records from north-eastern Greece
Source: Biodivers Data J. 2022 Apr 21;10:e81817. doi: 10.3897/BDJ.10.e81817 (PMC9050803; doi:10.3897/BDJ.10.e81817)
Supplement: XML Treatment for Ranunculus platanifolius [file BDJ.10.e81817-treatment28.xml]

<!DOCTYPE tp:taxon-treatment
  PUBLIC "-//TaxonX//DTD Taxonomic Treatment Publishing DTD v0 20100105//EN" "tax-treatment-NSO.dtd">
<tp:taxon-treatment xmlns:tp="http://www.plazi.org/taxpub"><tp:treatment-meta><mixed-citation publication-type="journal"><person-group><name><surname>Doumas</surname><given-names>Panayiotis</given-names></name><name><surname>Goula</surname><given-names>Katerina</given-names></name><name><surname>Constantinidis</surname><given-names>Theophanis</given-names></name></person-group><article-title>Thirty-two new and noteworthy floristic records from north-eastern Greece</article-title><source>Biodivers Data J</source><day>21</day><month>04</month><year>2022</year><volume>10</volume><pub-id pub-id-type="doi">10.3897/BDJ.10.e81817</pub-id></mixed-citation></tp:treatment-meta><tp:nomenclature><tp:taxon-name>
            <object-id xmlns:xlink="http://www.w3.org/1999/xlink" content-type="arpha" xlink:type="simple">30BB0CB2-C612-5355-BA34-2F4B10D5DE77</object-id>
            <tp:taxon-name-part taxon-name-part-type="genus">Ranunculus</tp:taxon-name-part>
            <tp:taxon-name-part taxon-name-part-type="species">platanifolius</tp:taxon-name-part>
          </tp:taxon-name><tp:taxon-authority>L.</tp:taxon-authority><tp:nomenclature-citation-list><tp:nomenclature-citation><tp:taxon-name>
                <tp:taxon-name-part taxon-name-part-type="genus" reg="Ranunculus">Ranunculus</tp:taxon-name-part>
                <tp:taxon-name-part taxon-name-part-type="species" reg="platanifolius">platanifolius</tp:taxon-name-part>
              </tp:taxon-name><comment> L. in Mantissa 79 (1767)</comment></tp:nomenclature-citation></tp:nomenclature-citation-list></tp:nomenclature><tp:treatment-sec sec-type="materials"><title>Materials</title><list list-type="alpha-lower" list-content="occurrences"><list-item><p><bold>Type status:</bold> <named-content xmlns:xlink="http://www.w3.org/1999/xlink" content-type="dwc:typeStatus" xlink:type="simple">Other material</named-content>. <bold>Occurrence:</bold> recordedBy: <named-content xmlns:xlink="http://www.w3.org/1999/xlink" content-type="dwc:recordedBy" xlink:type="simple">K. Goula &amp; C. Dimadis</named-content>; <bold>Taxon:</bold> scientificName: <named-content xmlns:xlink="http://www.w3.org/1999/xlink" content-type="dwc:scientificName" xlink:type="simple"><tp:taxon-name><tp:taxon-name-part taxon-name-part-type="genus" reg="Ranunculus">Ranunculus</tp:taxon-name-part><tp:taxon-name-part taxon-name-part-type="species" reg="platanifolius">platanifolius</tp:taxon-name-part></tp:taxon-name></named-content>; family: <named-content xmlns:xlink="http://www.w3.org/1999/xlink" content-type="dwc:family" xlink:type="simple"><tp:taxon-name><tp:taxon-name-part taxon-name-part-type="family">Ranunculaceae</tp:taxon-name-part></tp:taxon-name></named-content>; genus: <named-content xmlns:xlink="http://www.w3.org/1999/xlink" content-type="dwc:genus" xlink:type="simple"><tp:taxon-name><tp:taxon-name-part taxon-name-part-type="genus">Ranunculus</tp:taxon-name-part></tp:taxon-name></named-content>; specificEpithet: <named-content xmlns:xlink="http://www.w3.org/1999/xlink" content-type="dwc:specificEpithet" xlink:type="simple"><tp:taxon-name><tp:taxon-name-part taxon-name-part-type="genus" reg="Ranunculus"/><tp:taxon-name-part taxon-name-part-type="species" reg="platanifolius">platanifolius</tp:taxon-name-part></tp:taxon-name></named-content>; taxonRank: <named-content xmlns:xlink="http://www.w3.org/1999/xlink" content-type="dwc:taxonRank" xlink:type="simple">species</named-content>; <bold>Location:</bold> continent: <named-content xmlns:xlink="http://www.w3.org/1999/xlink" content-type="dwc:continent" xlink:type="simple">Europe</named-content>; country: <named-content xmlns:xlink="http://www.w3.org/1999/xlink" content-type="dwc:country" xlink:type="simple">Greece</named-content>; stateProvince: <named-content xmlns:xlink="http://www.w3.org/1999/xlink" content-type="dwc:stateProvince" xlink:type="simple">Nomos Grevenon</named-content>; verbatimLocality: <named-content xmlns:xlink="http://www.w3.org/1999/xlink" content-type="dwc:verbatimLocality" xlink:type="simple">Mt. Vasilitsa, ca. 1 km on the way to <tp:taxon-name>Samarina</tp:taxon-name> after (NW of) the junction that connects <tp:taxon-name>Samarina</tp:taxon-name>-Smixi and Smixi-Vassilitsa ski centre roads</named-content>; verbatimElevation: <named-content xmlns:xlink="http://www.w3.org/1999/xlink" content-type="dwc:verbatimElevation" xlink:type="simple">1642 m</named-content>; verbatimLatitude: <named-content xmlns:xlink="http://www.w3.org/1999/xlink" content-type="dwc:verbatimLatitude" xlink:type="simple">40°03′</named-content>; verbatimLongitude: <named-content xmlns:xlink="http://www.w3.org/1999/xlink" content-type="dwc:verbatimLongitude" xlink:type="simple">21°05′</named-content>; <bold>Identification:</bold> identifiedBy: <named-content xmlns:xlink="http://www.w3.org/1999/xlink" content-type="dwc:identifiedBy" xlink:type="simple">K. Goula</named-content>; <bold>Event:</bold> eventDate: <named-content xmlns:xlink="http://www.w3.org/1999/xlink" content-type="dwc:eventDate" xlink:type="simple">20 June 2020</named-content>; habitat: <named-content xmlns:xlink="http://www.w3.org/1999/xlink" content-type="dwc:habitat" xlink:type="simple">damp meadow in <tp:taxon-name><tp:taxon-name-part taxon-name-part-type="genus" reg="Fagus">Fagus</tp:taxon-name-part></tp:taxon-name> sylvatica forest, serpentine</named-content>; <bold>Record Level:</bold> collectionID: <named-content xmlns:xlink="http://www.w3.org/1999/xlink" content-type="dwc:collectionID" xlink:type="simple">3135</named-content>; institutionCode: <named-content xmlns:xlink="http://www.w3.org/1999/xlink" content-type="dwc:institutionCode" xlink:type="simple">ATHU</named-content>; basisOfRecord: <named-content xmlns:xlink="http://www.w3.org/1999/xlink" content-type="dwc:basisOfRecord" xlink:type="simple">Specimen</named-content></p></list-item></list></tp:treatment-sec><tp:treatment-sec sec-type="Taxon discussion"><title>Taxon discussion</title><p><italic><tp:taxon-name><tp:taxon-name-part taxon-name-part-type="genus" reg="Ranunculus">Ranunculus</tp:taxon-name-part><tp:taxon-name-part taxon-name-part-type="species" reg="platanifolius">platanifolius</tp:taxon-name-part></tp:taxon-name></italic> is widespread in Europe, but in Greece, it is restricted to a few mountains in the north (<xref ref-type="bibr" rid="B7668013">Dimopoulos et al. 2013</xref>, <xref ref-type="bibr" rid="B7669537">Strid et al. 2020</xref>). In the floristic region of North Pindos, <italic><tp:taxon-name><tp:taxon-name-part taxon-name-part-type="genus" reg="Ranunculus">R.</tp:taxon-name-part><tp:taxon-name-part taxon-name-part-type="species" reg="platanifolius">platanifolius</tp:taxon-name-part></tp:taxon-name></italic> has been recorded from the mountains of Timfi, Smolikas and Gramos (<xref ref-type="bibr" rid="B7669378">Strid 1986</xref>). This locality on Mt. Vasilitsa adds a new mountain massif to the distribution of the species.</p></tp:treatment-sec><ref-list><ref id="B7668013"><element-citation xmlns:xlink="http://www.w3.org/1999/xlink" publication-type="book" xlink:type="simple"><person-group person-group-type="editor"><name name-style="western"><surname>Dimopoulos</surname><given-names>P.</given-names></name><name name-style="western"><surname>Raus</surname><given-names>T.</given-names></name><name name-style="western"><surname>Bergmeier</surname><given-names>E.</given-names></name><name name-style="western"><surname>Constantinidis</surname><given-names>T.</given-names></name><name name-style="western"><surname>Iatrou</surname><given-names>G.</given-names></name><name name-style="western"><surname>Kokkini</surname><given-names>S.</given-names></name><name name-style="western"><surname>Strid</surname><given-names>A.</given-names></name><name name-style="western"><surname>D.Tzanoudakis</surname></name></person-group><year>2013</year><source>Vascular plants of Greece: An annotated checklist</source><publisher-name>Botanischer Garten und Botanisches Museum Berlin-Dahlem, Berlin; Hellenic Botanical Society</publisher-name><publisher-loc>Athens</publisher-loc><size units="page">372</size></element-citation></ref><ref id="B7669537"><element-citation xmlns:xlink="http://www.w3.org/1999/xlink" publication-type="book" xlink:type="simple"><person-group person-group-type="author"><name name-style="western"><surname>Strid</surname><given-names>A.</given-names></name><name name-style="western"><surname>Bermeier</surname><given-names>E.</given-names></name><name name-style="western"><surname>Fotiadis</surname><given-names>G.</given-names></name></person-group><year>2020</year><source>Flora and Vegetation of the Prespa National Park, Greece</source><publisher-name>Society for the Protection of Prespa</publisher-name><publisher-loc>Agios Germanos, Prespa</publisher-loc><size units="page">553</size></element-citation></ref><ref id="B7669378"><element-citation xmlns:xlink="http://www.w3.org/1999/xlink" publication-type="book" xlink:type="simple"><person-group person-group-type="editor"><name name-style="western"><surname>Strid</surname><given-names>A.</given-names></name></person-group><year>1986</year><source>Mountain flora of Greece 1</source><publisher-name>Cambridge University Press</publisher-name><publisher-loc>Cambridge</publisher-loc><size units="page">852</size></element-citation></ref></ref-list></tp:taxon-treatment>
