# Supplementary material for: Thirty-two new and noteworthy floristic records from north-eastern Greece
Source: Biodivers Data J. 2022 Apr 21;10:e81817. doi: 10.3897/BDJ.10.e81817 (PMC9050803; doi:10.3897/BDJ.10.e81817)
Supplement: XML Treatment for Drymocallis rupestris [file BDJ.10.e81817-treatment29.xml]

<!DOCTYPE tp:taxon-treatment
  PUBLIC "-//TaxonX//DTD Taxonomic Treatment Publishing DTD v0 20100105//EN" "tax-treatment-NSO.dtd">
<tp:taxon-treatment xmlns:tp="http://www.plazi.org/taxpub"><tp:treatment-meta><mixed-citation publication-type="journal"><person-group><name><surname>Doumas</surname><given-names>Panayiotis</given-names></name><name><surname>Goula</surname><given-names>Katerina</given-names></name><name><surname>Constantinidis</surname><given-names>Theophanis</given-names></name></person-group><article-title>Thirty-two new and noteworthy floristic records from north-eastern Greece</article-title><source>Biodivers Data J</source><day>21</day><month>04</month><year>2022</year><volume>10</volume><pub-id pub-id-type="doi">10.3897/BDJ.10.e81817</pub-id></mixed-citation></tp:treatment-meta><tp:nomenclature><tp:taxon-name>
            <object-id xmlns:xlink="http://www.w3.org/1999/xlink" content-type="arpha" xlink:type="simple">C2F6DBCA-3A52-5836-8091-2327ED5343E9</object-id>
            <tp:taxon-name-part taxon-name-part-type="genus">Drymocallis</tp:taxon-name-part>
            <tp:taxon-name-part taxon-name-part-type="species">rupestris</tp:taxon-name-part>
          </tp:taxon-name><tp:taxon-authority>(L.) Soják</tp:taxon-authority><tp:nomenclature-citation-list><tp:nomenclature-citation><tp:taxon-name>
                <tp:taxon-name-part taxon-name-part-type="genus" reg="Drymocallis">Drymocallis</tp:taxon-name-part>
                <tp:taxon-name-part taxon-name-part-type="species" reg="rupestris">rupestris</tp:taxon-name-part>
              </tp:taxon-name><comment> (L.) Soják in Čas. Nár. Muz. Praze, Rada Přír. 154(3-4): 118 (1989)</comment></tp:nomenclature-citation></tp:nomenclature-citation-list></tp:nomenclature><tp:treatment-sec sec-type="materials"><title>Materials</title><list list-type="alpha-lower" list-content="occurrences"><list-item><p><bold>Type status:</bold> <named-content xmlns:xlink="http://www.w3.org/1999/xlink" content-type="dwc:typeStatus" xlink:type="simple">Other material</named-content>. <bold>Occurrence:</bold> recordedBy: <named-content xmlns:xlink="http://www.w3.org/1999/xlink" content-type="dwc:recordedBy" xlink:type="simple">P. Doumas</named-content>; <bold>Taxon:</bold> scientificName: <named-content xmlns:xlink="http://www.w3.org/1999/xlink" content-type="dwc:scientificName" xlink:type="simple"><tp:taxon-name><tp:taxon-name-part taxon-name-part-type="genus" reg="Drymocallis">Drymocallis</tp:taxon-name-part><tp:taxon-name-part taxon-name-part-type="species" reg="rupestris">rupestris</tp:taxon-name-part></tp:taxon-name></named-content>; family: <named-content xmlns:xlink="http://www.w3.org/1999/xlink" content-type="dwc:family" xlink:type="simple"><tp:taxon-name><tp:taxon-name-part taxon-name-part-type="family">Rosaceae</tp:taxon-name-part></tp:taxon-name></named-content>; genus: <named-content xmlns:xlink="http://www.w3.org/1999/xlink" content-type="dwc:genus" xlink:type="simple"><tp:taxon-name><tp:taxon-name-part taxon-name-part-type="genus">Drymocallis</tp:taxon-name-part></tp:taxon-name></named-content>; specificEpithet: <named-content xmlns:xlink="http://www.w3.org/1999/xlink" content-type="dwc:specificEpithet" xlink:type="simple"><tp:taxon-name><tp:taxon-name-part taxon-name-part-type="genus" reg="Drymocallis"/><tp:taxon-name-part taxon-name-part-type="species" reg="rupestris">rupestris</tp:taxon-name-part></tp:taxon-name></named-content>; taxonRank: <named-content xmlns:xlink="http://www.w3.org/1999/xlink" content-type="dwc:taxonRank" xlink:type="simple">species</named-content>; <bold>Location:</bold> continent: <named-content xmlns:xlink="http://www.w3.org/1999/xlink" content-type="dwc:continent" xlink:type="simple">Europe</named-content>; country: <named-content xmlns:xlink="http://www.w3.org/1999/xlink" content-type="dwc:country" xlink:type="simple">Greece</named-content>; stateProvince: <named-content xmlns:xlink="http://www.w3.org/1999/xlink" content-type="dwc:stateProvince" xlink:type="simple">Nomos Xanthis</named-content>; verbatimLocality: <named-content xmlns:xlink="http://www.w3.org/1999/xlink" content-type="dwc:verbatimLocality" xlink:type="simple">Mt. Rodopi, area of Koula</named-content>; verbatimElevation: <named-content xmlns:xlink="http://www.w3.org/1999/xlink" content-type="dwc:verbatimElevation" xlink:type="simple">1540 m</named-content>; verbatimLatitude: <named-content xmlns:xlink="http://www.w3.org/1999/xlink" content-type="dwc:verbatimLatitude" xlink:type="simple">41°19′</named-content>; verbatimLongitude: <named-content xmlns:xlink="http://www.w3.org/1999/xlink" content-type="dwc:verbatimLongitude" xlink:type="simple">24°49′</named-content>; <bold>Identification:</bold> identifiedBy: <named-content xmlns:xlink="http://www.w3.org/1999/xlink" content-type="dwc:identifiedBy" xlink:type="simple">P. Doumas, K. Goula &amp; Th. Constantinidis</named-content>; <bold>Event:</bold> eventDate: <named-content xmlns:xlink="http://www.w3.org/1999/xlink" content-type="dwc:eventDate" xlink:type="simple">23 May 2021</named-content>; habitat: <named-content xmlns:xlink="http://www.w3.org/1999/xlink" content-type="dwc:habitat" xlink:type="simple">rocky places, in openings of forest with Pinus peuce</named-content>; <bold>Record Level:</bold> collectionID: <named-content xmlns:xlink="http://www.w3.org/1999/xlink" content-type="dwc:collectionID" xlink:type="simple">31</named-content>; institutionCode: <named-content xmlns:xlink="http://www.w3.org/1999/xlink" content-type="dwc:institutionCode" xlink:type="simple">ATHU</named-content>; basisOfRecord: <named-content xmlns:xlink="http://www.w3.org/1999/xlink" content-type="dwc:basisOfRecord" xlink:type="simple">Specimen</named-content></p></list-item></list></tp:treatment-sec><tp:treatment-sec sec-type="Taxon discussion"><title>Taxon discussion</title><p>A very rare species in the Greek territory. There is only one previously confirmed record from Mt. Belles (also known as Mt. Kerkini) by <xref ref-type="bibr" rid="B7669412">Strid (2012)</xref>, while a historical collection on Mt. Olimbos by Pichler in 1874 may need confirmation (Fig. <xref ref-type="fig" rid="F7677669">17</xref>). This new locality from the Rodopi Mountain range comes not as a surprise, as <italic><tp:taxon-name><tp:taxon-name-part taxon-name-part-type="genus" reg="Drymocallis">Drymocallis</tp:taxon-name-part><tp:taxon-name-part taxon-name-part-type="species" reg="rupestris">rupestris</tp:taxon-name-part></tp:taxon-name></italic> has been recorded from the Bulgarian part of the same mountain (<xref ref-type="bibr" rid="B7669347">Soják 2011</xref>). Our collected plants (Fig. <xref ref-type="fig" rid="F7677692">21</xref>) have short stems 10-16 cm high (in contrast to the 15-60 cm high stems of the central European collections) and a rather variable indumentum on leaf petioles and pedicels consisting of mostly patent hairs that become obliquely-patent below the flowers. Morphologically, they may represent transition forms between subsp. <tp:taxon-name><tp:taxon-name-part taxon-name-part-type="genus" reg="Drymocallis"/><tp:taxon-name-part taxon-name-part-type="species" reg="rupestris"/><tp:taxon-name-part taxon-name-part-type="subspecies" reg="rupestris">rupestris</tp:taxon-name-part></tp:taxon-name> and subsp. <tp:taxon-name><tp:taxon-name-part taxon-name-part-type="genus" reg="Drymocallis"/><tp:taxon-name-part taxon-name-part-type="species" reg="rupestris"/><tp:taxon-name-part taxon-name-part-type="subspecies" reg="banatica">banatica</tp:taxon-name-part></tp:taxon-name> (Th. Wolf) Soják. The Rodopi plants grow on rocky slopes, in openings of pine forest and, because of their small size, resemble the Bulgarian dwarf specimens (5-10 cm tall) of subsp. <tp:taxon-name><tp:taxon-name-part taxon-name-part-type="genus" reg="Drymocallis"/><tp:taxon-name-part taxon-name-part-type="species" reg="rupestris"/><tp:taxon-name-part taxon-name-part-type="subspecies" reg="rupestris">rupestris</tp:taxon-name-part></tp:taxon-name> discussed by <xref ref-type="bibr" rid="B7669347">Soják (2011)</xref>. Presumably, the adaptation to rocky substrates and a more xeric environment are responsible for the dwarf habit of our <italic><tp:taxon-name><tp:taxon-name-part taxon-name-part-type="genus" reg="Drymocallis">D.</tp:taxon-name-part><tp:taxon-name-part taxon-name-part-type="species" reg="rupestris">rupestris</tp:taxon-name-part></tp:taxon-name></italic> samples, but also of the related <italic><tp:taxon-name><tp:taxon-name-part taxon-name-part-type="genus" reg="Drymocallis">D.</tp:taxon-name-part><tp:taxon-name-part taxon-name-part-type="species" reg="halacsyana">halacsyana</tp:taxon-name-part></tp:taxon-name></italic> (Degen) Kurtto &amp; Strid found on Mt. Saos of Samothraki Island, ca. 110 km to the south-east.</p></tp:treatment-sec><tp:treatment-sec><!--Section generated to contain objects referenced in tp:taxon-treatment.--><fig id="F7677669" position="float" orientation="portrait"><object-id xmlns:xlink="http://www.w3.org/1999/xlink" content-type="arpha" xlink:type="simple">0075CA11-5D2D-52D1-9A72-2AFD5E6811FB</object-id><object-id xmlns:xlink="http://www.w3.org/1999/xlink" content-type="doi" xlink:type="simple">10.3897/BDJ.10.e81817.figure17</object-id><label>Figure 17.</label><caption><p>Distribution map of <italic><tp:taxon-name><tp:taxon-name-part taxon-name-part-type="genus" reg="Convolvulus">Convolvulus</tp:taxon-name-part><tp:taxon-name-part taxon-name-part-type="species" reg="suendermannii">suendermannii</tp:taxon-name-part></tp:taxon-name></italic>, <italic><tp:taxon-name><tp:taxon-name-part taxon-name-part-type="genus" reg="Lomelosia">Lomelosia</tp:taxon-name-part><tp:taxon-name-part taxon-name-part-type="species" reg="rhodopensis">rhodopensis</tp:taxon-name-part></tp:taxon-name></italic>, <italic><tp:taxon-name><tp:taxon-name-part taxon-name-part-type="genus" reg="Drymocallis">Drymocallis</tp:taxon-name-part><tp:taxon-name-part taxon-name-part-type="species" reg="rupestris">rupestris</tp:taxon-name-part></tp:taxon-name></italic> and <tp:taxon-name><tp:taxon-name-part taxon-name-part-type="genus" reg="Saxifraga">Saxifraga</tp:taxon-name-part><tp:taxon-name-part taxon-name-part-type="species" reg="pedemontana">pedemontana</tp:taxon-name-part><tp:taxon-name-part taxon-name-part-type="infraspecific-rank">subsp.</tp:taxon-name-part><tp:taxon-name-part taxon-name-part-type="subspecies" reg="cymosa">cymosa</tp:taxon-name-part></tp:taxon-name> in Greece.</p></caption><graphic xmlns:xlink="http://www.w3.org/1999/xlink" xlink:href="bdj-10-e81817-g017.png" position="float" id="oo_656581.png" orientation="portrait" xlink:type="simple"><uri content-type="original_file" xlink:type="simple">https://binary.pensoft.net/fig/656581</uri></graphic></fig><fig id="F7677692" position="float" orientation="portrait"><object-id xmlns:xlink="http://www.w3.org/1999/xlink" content-type="arpha" xlink:type="simple">CD027868-5E21-594B-B01A-2952E8E086F4</object-id><object-id xmlns:xlink="http://www.w3.org/1999/xlink" content-type="doi" xlink:type="simple">10.3897/BDJ.10.e81817.figure21</object-id><label>Figure 21.</label><caption><p><italic><tp:taxon-name><tp:taxon-name-part taxon-name-part-type="genus" reg="Drymocallis">Drymocallis</tp:taxon-name-part><tp:taxon-name-part taxon-name-part-type="species" reg="rupestris">rupestris</tp:taxon-name-part></tp:taxon-name></italic> from Mt Rodopi (photo: P. Doumas).</p></caption><graphic xmlns:xlink="http://www.w3.org/1999/xlink" xlink:href="bdj-10-e81817-g021.jpg" position="float" id="oo_640571.jpg" orientation="portrait" xlink:type="simple"><uri content-type="original_file" xlink:type="simple">https://binary.pensoft.net/fig/640571</uri></graphic></fig></tp:treatment-sec><ref-list><ref id="B7669412"><element-citation xmlns:xlink="http://www.w3.org/1999/xlink" publication-type="chapter" xlink:type="simple"><person-group person-group-type="author"><name name-style="western"><surname>Strid</surname><given-names>A.</given-names></name></person-group><year>2012</year><chapter-title><italic><tp:taxon-name><tp:taxon-name-part taxon-name-part-type="genus" reg="Drymocallis">Drymocallis</tp:taxon-name-part><tp:taxon-name-part taxon-name-part-type="species" reg="rupestris">rupestris</tp:taxon-name-part></tp:taxon-name></italic> (L.) Soják</chapter-title><person-group person-group-type="editor"><name name-style="western"><surname>Greuter</surname><given-names>W.</given-names></name><name name-style="western"><surname>Raus</surname><given-names>T.</given-names></name></person-group><source>Med-Checklist Notulae 31</source><publisher-name>Willdenowia</publisher-name><publisher-loc>42 (2): 287-295</publisher-loc><pub-id pub-id-type="doi">10.3372/wi.42.42215</pub-id></element-citation></ref><ref id="B7669347"><element-citation xmlns:xlink="http://www.w3.org/1999/xlink" publication-type="article" xlink:type="simple"><person-group person-group-type="author"><name name-style="western"><surname>Soják</surname><given-names>J.</given-names></name></person-group><year>2011</year><article-title>Synopsis of <italic><tp:taxon-name><tp:taxon-name-part taxon-name-part-type="genus" reg="Drymocallis">Drymocallis</tp:taxon-name-part></tp:taxon-name></italic> Fourr. ex Rydb. (<tp:taxon-name><tp:taxon-name-part taxon-name-part-type="family">Rosaceae</tp:taxon-name-part></tp:taxon-name> - Potentilleae) in the Old World</article-title><source>Annalen des Naturhistorischen Museums in Wien, Serie</source><volume>B 112</volume><fpage>319</fpage><lpage>328</lpage><uri xlink:type="simple">http://www.jstor.org/stable/41767487</uri></element-citation></ref></ref-list></tp:taxon-treatment>
