# Supplementary material for: Thirty-two new and noteworthy floristic records from north-eastern Greece
Source: Biodivers Data J. 2022 Apr 21;10:e81817. doi: 10.3897/BDJ.10.e81817 (PMC9050803; doi:10.3897/BDJ.10.e81817)
Supplement: Supplementary material 1 — Examined Material Table [file bdj-10-e81817-s001.xls]

## Sheet: Occurrences
family	scientificName	genus	specificEpithet	infraspecificEpithet	taxonRank	continent	country	stateProvince	verbatimLocality	verbatimElevation	verbatimLatitude	verbatimLongitude	eventDate	habitat	recordedBy	collectionID	identifiedBy	institutionCode	basisOfRecord
Anthericaceae	Anthericum ramosum	Anthericum	ramosum		species	Europe	Greece	Nomos Dramas	Mt Orvilos, 2 km NE of Katafito village	860 m	41°21′	23°42′	4 August 2021	rocky, calcareous slope	K. Goula & N.A. Katsaros	3230	K. Goula & Th. Constantinidis	ATHU	Specimen
Asteraceae	Aster amellus	Aster	amellus		species	Europe	Greece	Nomos Dramas	Mt Rodopi, c. 1 km NW of Trachoni settlement	753 m	41°21′	24°37′	12 September 2021	Quercus sp. forest, waysides, margins and clearings	P. Doumas	59	P. Doumas, K. Goula & Th. Constantinidis	ATHU	Specimen
Brassicaceae	Aethionema saxatile subsp. rhodopaeum	Aethionema	saxatile	rhodopaeum	subspecies	Europe	Greece	Nomos Xanthis	between the villages of Potamochori and Korifi, close to Kompsatos river belt	550 m	41°14′	25°04′	27 March 2019	rocky, serpentine slope with scrub, in deciduous Quercus forest	P. Doumas	s.n.	P. Doumas & Th. Constantinidis	ATHU	Specimen
Brassicaceae	Hesperis matronalis subsp. matronalis	Hesperis	matronalis	matronalis	subspecies	Europe	Greece	Nomos Dramas	Mt Rodopi, area of Arkoudorema, c. 3.6 km NNE of Erimanthos forest village	1194 m	41°21′	24°43′	27 June 2021	Fagus sylvatica forest, next to a stream	P. Doumas	44	P. Doumas, K. Goula & Th. Constantinidis	ATHU	Specimen
Caryophyllaceae	Saponaria stranjensis	Saponaria	stranjensis		species	Europe	Greece	Nomos Evrou	W of Dadia village, next to the road	260 m	41°07′	26°07′	4 July 2016	area surrounded by Pinus forest	P. Doumas		P. Doumas & Th. Constantinidis		Photograph
Caryophyllaceae	Saponaria stranjensis	Saponaria	stranjensis		species	Europe	Greece	Nomos Evrou	N of Soufli town, next to the bank of Kamilopotamos stream	34 m	41°12′	26°17′	17 August 2019	Paliurus spina-christi thickets surrounded by mixed Pinus/Quercus forest	P. Doumas	s.n.	P. Doumas & Th. Constantinidis	ATHU	Specimen
Caryophyllaceae	Silene fetlerii	Silene	fetlerii		species	Europe	Greece	Nomos Xanthis	c. 2.4 km SE of Potamochori village	553 m	41°14′	25°04′	15 May 2021	scrub, on serpentine	P. Doumas	18	P. Doumas, K. Goula & Th. Constantinidis	ATHU	Specimen
Euphorbiaceae	Euphorbia carniolica	Euphorbia	carniolica		species	Europe	Greece	Nomos Xanthis	c. 1.2 km NW of Kotili village	627 m	41°20′	24°52′	24 April 2021	Quercus forest, next to a small stream	P. Doumas	5	P. Doumas, K. Goula & Th. Constantinidis	ATHU	Specimen
Euphorbiaceae	Euphorbia carniolica	Euphorbia	carniolica		species	Europe	Greece	Nomos Xanthis	c. 1.2 km NW of Kotili village	627 m	41°20′	24°52′	11 May 2021	Quercus forest, next to a small stream	P. Doumas	15	P. Doumas, K. Goula & Th. Constantinidis	ATHU	Specimen
Apocynaceae	Trachomitum venetum	Trachomitum	venetum		species	Europe	Greece	Nomos Xanthis	Mandra beach, next to a drainage ditch	0 m	40°57′	25°00′	5 June 2021	on sandy shore	P. Doumas	42	P. Doumas, K. Goula & Th. Constantinidis	ATHU	Specimen
Asphodelaceae	Asphodeline taurica	Asphodeline	taurica		species	Europe	Greece	Nomos Dramas	Mt Orvilos, c. 1 km SE of the main summit	1760 m	41°22′	23°73′	29 May 2016	rocky, calcareous slope	K. Goula		K. Goula		Photograph
Asphodelaceae	Asphodeline taurica	Asphodeline	taurica		species	Europe	Greece	Nomos Kavalas	Mt Pangeo, above abandoned forest settlement	1290 m	40°54′	24°08′	4 June 2019	rocky, calcareous slope	K. Goula, U. Gerhard & M. Vlachos		K. Goula		Photograph
Asphodelaceae	Asphodeline taurica	Asphodeline	taurica		species	Europe	Greece	Nomos Xanthis	Mt Achladovouno, 350 m NE of the main summit	1300 m	41°10′	24°48′	16 May 2021	rocky, calcareous slope	P. Doumas	23	P. Doumas & K. Goula	ATHU	Specimen
Asteraceae	Centaurea marmorea	Centaurea	marmorea		species	Europe	Greece	Nomos Dramas	Mt Falakro	1750 m	40°54′	24°08′	3 August 2021	rocky slopes and road embankments, on marbles	K. Goula & N.A. Katsaros	3229	K. Goula & Th. Constantinidis	ATHU	Specimen
Asteraceae	Jacobaea othonnae subsp. anomala	Jacobaea	othonnae	anomala	subspecies	Europe	Greece	Nomos Xanthis	Mt Achladovouno, NE of the main summit	1154 m	41°10′	24°48′	9 July 2020	Fagus sylvatica forest, next to a spring	P. Doumas	s.n.	P. Doumas, K. Goula & Th. Constantinidis	ATHU	Specimen
Asteraceae	Takhtajaniantha austriaca	Takhtajaniantha	austriaca		species	Europe	Greece	Nomos Xanthis	Mt Achladovouno, just below the summit ridge	1332 m	41°10′	24°47′	16 May 2021	rocky, calcareous slopes	P. Doumas	29	P. Doumas, K. Goula & Th. Constantinidis	ATHU	Specimen
Boraginaceae	Onosma kittanae	Onosma	kittanae		species	Europe	Greece	Nomos Xanthis	c. 2.4 km SE of Potamochori village	553 m	41°14′	25°04′	15 May 2021	scrub, on serpentine	P. Doumas	19	P. Doumas & K. Goula	ATHU	Specimen
Campanulaceae	Campanula orphanidea	Campanula	orphanidea		species	Europe	Greece	Nomos Xanthis	Mt Achladovouno, the summit area	1395 m	41°10′	24°48′	4 August 2021	rocky, calcareous slopes	P. Doumas	48	P. Doumas & K. Goula	ATHU	Specimen
Caryophyllaceae	Cerastium decalvans subsp. orbelicum	Cerastium	decalvans	orbelicum	subspecies	Europe	Greece	Nomos Xanthis	Mt Achladovouno, c. 720 m NE of the main summit	1170 m	41°10′	24°48′	16 May 2021	rocky, calcareous slope	P. Doumas	24	P. Doumas & K. Goula	ATHU	Specimen
Caryophyllaceae	Cerastium decalvans subsp. orbelicum	Cerastium	decalvans	orbelicum	subspecies	Europe	Greece	Nomos Xanthis	Mt Achladovouno, 840 m NW of the main summit, just below the summit ridge	1353 m	41°10′	24°47′	4 July 2021	rocky, calcareous slope	P. Doumas	53	P. Doumas & K. Goula	ATHU	Specimen
Caryophyllaceae	Dianthus petraeus subsp. orbelicus	Dianthus	petraeus	orbelicus	subspecies	Europe	Greece	Nomos Xanthis	Mt Achladovouno, c. 700m NE of the main summit	1165 m	41°10′	24°48′	4 July 2021	rocky, calcareous slope	P. Doumas	50	P. Doumas & K. Goula	ATHU	Specimen
Caryophyllaceae	Petrorhagia cretica	Petrorhagia	cretica		species	Europe	Greece	Nomos Evrou	c. 5 km N of Avantas village	144 m	40°58′	25°54′	1 June 2019	rocky and gravelly places, on igneous substrates	K. Goula	2881A	K. Goula	ATHU	Specimen
Convallariaceae	Polygonatum hirtum	Polygonatum	hirtum		species	Europe	Greece	Nomos Xanthis	Mt Achladovouno, the north-eastern slopes	606 m	41°11′	24°48′	16 May 2021	deciduous forest with Carpinus orientalis, limestone	P. Doumas	25	P. Doumas & K. Goula	ATHU	Specimen
Convolvulaceae	Convolvulus suendermannii	Convolvulus	suendermannii		species	Europe	Greece	Nomos Xanthis	Mt Achladovouno, summit area	1395 m	41°10′	24°48′	4 July 2021	rocky, calcareous slope	P. Doumas	54	P. Doumas, K. Goula & Th. Constantinidis	ATHU	Specimen
Crassulaceae	Sedum confertiflorum	Sedum	confertiflorum		species	Europe	Greece	Nomos Evrou	3 km SW of Dadia village	380 m	41°06′	26°11′	6 May 2013	rocky area in opening of Pinus forest	P. Doumas		P. Doumas & K. Goula		Photograph
Crassulaceae	Sedum confertiflorum	Sedum	confertiflorum		species	Europe	Greece	Nomos Evrou	8.5 km SW of Dadia village	564 m	41°05′	26°08′	3 June 2018	rocky area, on igneous substrate	K. Goula	2560	K. Goula	ATHU	Specimen
Crassulaceae	Sedum confertiflorum	Sedum	confertiflorum		species	Europe	Greece	Nomos Evrou	8.5 km SW of Dadia village	564 m	41°05′	26°08′	20 June 2019	rocky area, on igneous substrate	K. Goula	2882	K. Goula	ATHU	Specimen
Dipsacaceae	Lomelosia rhodopensis	Lomelosia	rhodopensis		species	Europe	Greece	Nomos Xanthis	Mt Achladovouno, c. 300 m NE of the main summit	1314 m	41°10′	24°48′	4 July 2021	rocky, calcareous slope	P. Doumas	51	P. Doumas & K. Goula	ATHU	Specimen
Dipsacaceae	Scabiosa balcanica	Scabiosa	balcanica		species	Europe	Greece	Nomos Xanthis	Mt Achladovouno, c. 550 m NE of the main summit	1220 m	41°10′	24°48′	4 July 2021	rocky, calcareous slope	P. Doumas	52	P. Doumas & K. Goula	ATHU	Specimen
Fabaceae	Anthyllis aurea	Anthylllis	aurea		species	Europe	Greece	Nomos Xanthis	Mt Achladovouno, just below the summit ridge	1343 m	41°10′	24°47′	4 July 2021	rocky, calcareous slope	P. Doumas	47	P. Doumas & K. Goula	ATHU	Specimen
Fabaceae	Onobrychis alba subsp. calcarea	Onobrychis	alba	calcarea	subspecies	Europe	Greece	Nomos Xanthis	Mt Achladovouno, 600 m NE of the main summit	1219 m	41°10′	24°48′	4 July 2021	rocky, calcareous slope	P. Doumas	49	P. Doumas & K. Goula	ATHU	Specimen
Iridaceae	Gladiolus imbricatus	Gladiolus	imbricatus		species	Europe	Greece	Nomos Imathias	Mt Vermio, c. 5.5 km S of Ano Grammatiko village	1374 m	40°40′	21°56′	14 July 2018	wet meadow in opening of mixed Fagus sylvatica-Pinus nigra forest	K. Goula & K. Polymenakos	2704	K. Goula	ATHU	Specimen
Orobanchaceae	Pedicularis friderici-augusti	Pedicularis	friderici-augusti		species	Europe	Greece	Nomos Xanthis	Mt Achladovouno, 550 m NE of the main summit	1223 m	41°10′	24°48′	16 May 2021	rocky, calcareous slope	P. Doumas	21	P. Doumas & K. Goula	ATHU	Specimen
Orobanchaceae	Pedicularis orthantha	Pedicularis	orthantha		species	Europe	Greece	Nomos Xanthis	Mt Rodopi, area of Koula	1565 m	41°19′	24°49′	23 May 2021	rocky places, in openings of forest with Pinus peuce	P. Doumas	33	P. Doumas & K. Goula	ATHU	Specimen
Ranunculaceae	Ranunculus platanifolius	Ranunculus	platanifolius		species	Europe	Greece	Nomos Grevenon	Mt Vasilitsa, c. 1 km on the way to Samarina after (NW of) the junction that connects Samarina-Smixi and Smixi-Vassilitsa ski center roads	1642 m	40°03′	21°05′	20 June 2020	damp meadow in Fagus sylvatica forest, serpentine	K. Goula & C. Dimadis	3135	K. Goula	ATHU	Specimen
Rosaceae	Drymocallis rupestris	Drymocallis	rupestris		species	Europe	Greece	Nomos Xanthis	Mt Rodopi, area of Koula	1540 m	41°19′	24°49′	23 May 2021	rocky places, in openings of forest with Pinus peuce	P. Doumas	31	P. Doumas, K. Goula & Th. Constantinidis	ATHU	Specimen
Saxifragaceae	Saxifraga ferdinandi-coburgi	Saxifraga	ferdinandi-coburgi		species	Europe	Greece	Nomos Xanthis	c. 2.5 km NNW of the abandoned village of Imera	1190 m	41°08′	24°45′	30 April 2021	rocky, calcareous slope facing north	P. Doumas	9	P. Doumas & K. Goula	ATHU	Specimen
Saxifragaceae	Saxifraga ferdinandi-coburgi	Saxifraga	ferdinandi-coburgi		species	Europe	Greece	Nomos Xanthis	c. 2.3 km NW of the village of Chrisa	787 m	41°08′	24°50′	16 April 2020	rocky, calcareous slope	P. Doumas		P. Doumas & K. Goula		Photograph
Saxifragaceae	Saxifraga ferdinandi-coburgi	Saxifraga	ferdinandi-coburgi		species	Europe	Greece	Nomos Xanthis	Mt Achladovouno, below the summit ridge	1341 m	41°10′	24°47′	16 May 2021	rocky, calcareous slope	P. Doumas		P. Doumas & K. Goula		Photograph
Saxifragaceae	Saxifraga pedemontana subsp. cymosa	Saxifraga	pedemontana	cymosa	subspecies	Europe	Greece	Nomos Xanthis	Mt Rodopi, area of Koula	1540 m	41°19′	24°49′	23 May 2021	ledges and fissures on north facing cliffs, in openings of forests with Pinus peuce	P. Doumas	34	P. Doumas & K. Goula	ATHU	Specimen
Saxifragaceae	Saxifraga sibirica	Saxifraga	sibirica		species	Europe	Greece	Nomos Rodopis	near abandoned settlement of Astrea	370 m	41°13′	25°08′	11 April 2021	damp, shady places on sandstone rocks	P. Doumas	1	P. Doumas & K. Goula	ATHU	Specimen
Saxifragaceae	Saxifraga sibirica	Saxifraga	sibirica		species	Europe	Greece	Nomos Evrou	c. 3 km SE of Megalo Derio village	193 m	41°13′	26°03′	8 May 2021	rocky area next to a stream	P. Doumas	14	P. Doumas & K. Goula	ATHU	Specimen
